# Supplementary material for: Genome-wide analyses identify 25 infertility loci and relationships with reproductive traits across the allele frequency spectrum
Source: Nat Genet. 2025 Apr 14;57(5):1107–18. doi: 10.1038/s41588-025-02156-8 (PMC12081293; doi:10.1038/s41588-025-02156-8)
Supplement: Supplementary file 4 — Supplementary Tables 1–25. [file 41588_2025_2156_MOESM4_ESM.xlsx]

## Sheet: Supp. Table 1
Table: List of ICD and read codes used to define infertility cases ("include") and individuals excluded from case definitions ("exclude"). Text descriptions summarising the codes are included.
Diagnostic criteria			F-ALL (Female infertility of all causes)	F-ANAT (Female infertility of anatomical causes)	F-ANOV (Female infertility of anovulatory causes)	F-EXCL (Idiopathic female infertility by exclusion)	F-INCL (Idiopathic female infertility by inclusion)	M-ALL (Male infertility of all causes)
1) Self-reported diagnoses
Female infertility			include			include
Polycystic ovarian syndrome (PCOS)						exclude
Uterine leiomyoma						exclude
Endometriosis						exclude
Male infertility								include
2) Diagnostic code in EHR ( we provide ICD9, ICD10 and read codes as an example)
ICD codes
Description	ICD9	ICD10
Female infertility	-	N97	include			include
Female infertility associated with anovulation	6280	N970	include		include	exclude
Female infertility of tubal origin	-	N971	include	include		exclude
Female infertility of uterine origin	6283	N972	include	include		exclude
Female infertility of cervical origin	6284	N973	include	include		exclude
Female infertility associated with male factors	6288	N974	include			include
Female infertility of other origin	6284, 6288	N978	include			include	include
Female infertility, unspecified	6289	N979	include			include
Polycystic ovarian syndrome (PCOS)	2564	E28.2				exclude
Uterine leiomyoma	218	D25; D25.0; D25.1; D25.2; D25.9				exclude
Endometriosis	617; 6170; 6171; 6172; 6173; 6174; 6175; 6176; 6178; 6179	N80; N80.0; N80.1; N80.2; N80.3; N80.4; N80.5; N80.6; N80.8; N80.9				exclude
Male infertility	606	N46						include
Read codes
Description	Read Code V2	Code CTV3
Infertility - female	K5B..	K5B..	include			include
Female infertility of anovulatory origin	K5B0.	XE0ex	include		include	exclude
Anovular cycle	K5B0.	XE0ex	include		include	exclude
Primary anovulatory infertility	K5B00	K5B00	include		include	exclude
Secondary anovulatory infertility	K5B01	K5B01	include		include	exclude
Female infertility of anovulatory origin NOS	K5B0z	K5B0z	include		include	exclude
Female infertility of pituitary - hypothalamic origin	K5B1.	K5B1.	include			exclude
Female infertility of pituitary - hypothalamic cause NOS	K5B1z	K5B1z	include			exclude
Female infertility of tubal origin	K5B2.	K5B2.	include	include		exclude
Primary tubal infertility	K5B20	K5B20	include	include		exclude
Secondary tubal infertility	K5B21	K5B21	include	include		exclude
Blocked fallopian tube	K5B23	X4099	include	include		exclude
Female infertility of tubal origin NOS	K5B2z	K5B2z	include	include		exclude
Female infertility of uterine origin	K5B3.	K5B3.	include	include		exclude
Primary uterine infertility	K5B30	K5B30	include	include		exclude
Secondary uterine infertility	K5B31	K5B31	include	include		exclude
Female infertility of uterine origin NOS	K5B3z	K5B3z	include	include		exclude
Female infertility of cervical origin	K5B4.	K5B4.	include	include		exclude
Primary cervical infertility	K5B40	K5B40	include	include		exclude
Secondary cervical infertility	K5B41	K5B41	include	include		exclude
Female infertility of vaginal origin	K5B5.	K5B5.	include	include		exclude
Secondary vaginal infertility	K5B51	K5B51	include	include		exclude
Female infertility associated with male factors	K5B6.	X409B	include			include		include
Female infertility due to diminished ovarian reserve	K5B7.	XaZ6K	include			include
Other female infertility	K5By.	K5By.	include			include	include
Other female infertility NOS	K5Byz	XE0ey	include			include	include
Female infertility NOS	K5Bz.	K5Bz.	include			include
[X]Female infertility of other origin	Kyu9G	Kyu9G	include			include	include
Infertility in systemic disease	K26y4	K26y4	include			include		include
Primary pituitary - hypothalamic infertility	K5B10	K5B10	include			include		include
Secondary pituitary - hypothalamic infertility	K5B11	K5B11	include			include		include
Primary infertility unspecified	K5By0	K5By0	include			include		include
Secondary infertility unspecified	K5By1	K5By1	include			include		include
Subfertility	K5Byz	K5Byz	include			include		include
Semen exam.: low fertility	4914	4914						include
Semen exam.:very low fertility	4915	4915						include
Semen exam.: infertile	4916	4916						include
Semen exam: abnormal	4917	4917						include
Male infertility	K26..	K26..						include
Azoospermia	K260.	XE0eA						include
Oligospermia	K261.	K261.						include
Oligoasthenozoospermia	K2610	XaXbT						include
Aspermia	K262.	XaXUx						include
Infertility due to extratesticular cause	K26y.	K26y.						include
Infertility due to efferent duct obstruction	K26y2	NA						include
Infertility due to extratesticular cause NOS	K26yz	K26yz						include
Male infertility NOS	K26z.	K26z.						include

## Sheet: Supp. Table 2
Table: Characteristics of cohorts contributing to infertility meta-analyses. Sample sizes for rare variant and gene burden analyses also noted for UK Biobank (discovery), deCODE (replication), and Genes & Health (replication). F-ALL = female infertility of all causes, F-ANOV = anovulatory female infertility, F-ANAT = anatomical female infertility, F-EXCL = idiopathic female infertility (defined b…
Cohort	Ancestry	Infertility category	Sample size for GWASs		Case/control ratio	Sample size for rare variant & gene burden analyses
			Cases	Controls		Cases	Controls
TOTAL	All ancestries	F-ALL	42629	740619
		F-ANOV	7359	580284
		F-ANAT	6865	805653
		F-EXCL	24282	797909
		F-INCL	10872	694433
		M-ALL	10886	995982
TOTAL	European	F-ALL	40024	665658
		F-ANOV	7684	667460
		F-ANAT	6271	783723
		F-EXCL	23358	681351
		F-INCL	10864	694441
		M-ALL	7479	432508
UK Biobank	European	F-ALL	3746	260413	1.42%	3746	260413
		F-ANOV	53	264106	0.020%
		F-ANAT	34	264125	0.013%
		F-EXCL	3012	261147	1.14%	3012	261147
		F-INCL	78	264125	0.030%
		M-ALL	650	222393	0.291%	650	222393
Estonian Biobank	European	F-ALL	12028	111407	9.74%
		F-ANOV	3384	111407	2.95%
		F-ANAT	2299	111407	2.02%
		F-EXCL	5558	111407	4.75%
		F-INCL	5067	111407	4.35%
		M-ALL	1294	18551	6.52%
FinnGen	European	F-ALL	14759	111583	11.7%
		F-ANOV	2792	111583	2.44%
		F-ANAT	1795	228515	0.779%
		F-EXCL	11303	219007	4.91%
		F-INCL	2420	227890	1.05%
		M-ALL	1429	130139	1.09%
Danish Blood Donor Study / Copenhagen Hospital Biobank	European	F-ALL	8361	63434	11.6%
		F-ANOV	545	71250	0.759%
		F-ANAT	1233	70562	1.72%
		F-EXCL	3352	68443	4.67%
		F-INCL	2714	69081	3.78%
		M-ALL	3512	39495	8.17%
deCode	European	F-ALL	1130	118821	0.942%	1130	118821
		F-ANAT	910	109114	0.827%
		F-EXCL	133	116306	0.114%	133	116306
Genes & Health	South Asian	F-ALL	1176	21347	5.22%	1021	20179
		F-ANOV	585	21938	2.60%
		F-ANAT	594	21930	2.64%
		F-EXCL	924	21599	4.10%	565	20635
		F-INCL	593	21930	2.63%
		M-ALL	213	17786	1.18%	152	16832
Million Veteran Program	Multi-ancestry meta-analysis	F-ALL	1429	53614	2.60%
		M-ALL	3788	567618	0.663%

## Sheet: Supp. Table 3
Table: Heterogeneity in effect sizes of lead infertility-associated variants (reported in at least two cohorts) across contributing cohorts. Summary statistics from whole-genome regression analyses were meta-analysed using fixed-effect inverse-variance weighting in the METAL software. Lead variants were identified by distance-based pruning within windows of 1Mb at all loci with at least one varia…
RSID	chr:pos:A1:A2 (hg38)	Mapped gene	Average MAF	OR (95% CI)	P-value	Total number of cases	Total number of controls	Direction	Heterogeneity P-value
Female infertility of all causes (F-ALL) - FinnGen, UKBB, EstBB, Danish, deCODE, Genes&Health, MVP
rs61768001	chr1:22139327:C:T	WNT4	0.165	1.10 (1.08-1.12)	4.27e-21	42329	725785	+++++++	0.629
rs10929759	chr2:11581886:G:C	GREB1	0.456	0.952 (0.938-0.966)	1.03e-10	41153	704438	-----?-	0.412
rs75045132	chr2:68456386:C:G	FBXO48	0.0331	0.888 (0.851-0.926)	3.2e-08	42329	725785	-------	0.914
rs6938404	chr6:151222906:T:C	AKAP12	0.452	0.958 (0.944-0.973)	4.01e-08	41153	704438	-----?-	0.0315
rs17803970	chr6:152232583:T:A	SYNE1	0.0833	0.914 (0.889-0.939)	5.06e-11	42329	725785	-----+-	0.334
rs9643050	chr8:109458129:C:T	PKHD1L1	0.0601	1.13 (1.10-1.16)	3.98e-15	42329	725785	++++-++	0.211
Anatomical female infertility (F-ANAT) - FinnGen, EstBB, Danish, deCODE, Genes&Health
rs340879	chr1:213983171:T:C	PROX1	0.418	0.906 (0.874-0.939)	4.95e-08	6822	541524	-----	0.589
Anovulatory female infertility (F-ANOV) - FinnGen, EstBB, Danish, Genes&Health
rs72665317	chr1:22040580:G:T	CDC42	0.19	1.14 (1.10-1.19)	7.76e-10	7315	316158	----	0.141
rs72827480	chr2:120388925:C:T	INHBB	0.401	1.10 (1.07-1.14)	4.2e-08	6721	294228	---?	0.931
rs1852684	chr2:145068818:T:G	ZEB2	0.367	1.12 (1.08-1.16)	9.25e-10	7315	316158	++++	0.46
rs552953683	chr8:102898586:C:T	AZIN1	0.0024	2.93 (2.01-4.27)	2.54e-08	6176	222978	--??	0.225
rs9696009	chr9:123856954:A:G	DENND1A	0.0777	1.21 (1.14-1.29)	6.87e-10	7315	316158	++++	0.00127
rs9902027	chr17:7537667:C:T	TNFSF12	0.255	1.12 (1.07-1.16)	4.06e-08	6721	294228	---?	0.063
rs143459581	chr22:28068862:T:C	TTC28	0.0419	1.30 (1.19-1.43)	1.21e-08	6176	222978	++??	0.21
rs17879961	chr22:28725099:G:A	CHEK2	0.0389	1.35 (1.23-1.48)	1.55e-10	6176	222978	--??	0.112
Idiopathic female infertility, exclusion definition (F-EXCL) - FinnGen, UKBB, EstBB, Danish, deCODE, Genes&Health
rs61768001	chr1:22139327:C:T	WNT4	0.165	1.08 (1.06-1.11)	7.49e-11	24046	783011	------	0.415
rs111597692	chr8:109039973:T:C	TRHR	0.0323	1.16 (1.10-1.22)	1.51e-08	23122	761412	+++++?	0.182
rs17378154	chr8:109568721:A:G	PKHD1L1	0.059	1.13 (1.09-1.17)	1.64e-10	24046	783011	++++++	0.609
Idiopathic female infertility, inclusion definition (F-INCL) - FinnGen, EstBB, Danish, Genes&Health
rs61768001	chr1:22139327:C:T	WNT4	0.17	1.15 (1.11-1.19)	6.87e-14	10794	430296	----	0.655
rs11692588	chr2:11544358:A:G	GREB1	0.358	0.919 (0.892-0.947)	2.98e-08	10201	408366	---?	0.704
rs190290095	chr4:39786858:A:G	UBE2K	0.0022	0.227 (0.137-0.375)	7.6e-09	7487	339285	--??	0.437
rs851982	chr6:151703850:C:T	ESR1	0.428	1.08 (1.06-1.12)	7.6e-09	10794	430296	----	0.0349
rs17378154	chr8:109568721:A:G	PKHD1L1	0.0565	1.18 (1.11-1.25)	2.47e-08	10794	430296	++++	0.843
rs74156208	chr10:61509370:A:G	TMEM26	0.184	1.10 (1.06-1.14)	4.96e-08	7487	339285	--??	0.195
Male infertility of all causes (F-ALL) - FinnGen, UKBB, EstBB, Danish, Genes&Health, MVP
rs139862664	chr10:116879589:G:C	ENO4	0.0072	2.58 (1.84-3.60)	3.29e-08	3313	357824	---???	0.46

## Sheet: Supp. Table 4
Table: Colocalisation of genetic signals for female infertility with expression quantitative trait loci (eQTLs) in the Genotype Tissue Expression (GTEx) project, for all pairs of traits with >50% posterior probability of colocalisation (H4, shared locus with shared causal variant). A trait was considered to colocalise with the eQTL if posterior probability of H4>50% and the ratio of PP(H4)/PP(H3)…
RSID	chr:pos (hg38)	Gene name	Tissue	Posterior probability of H3 (shared locus, different causal SNPs)	Posterior probability of H4 (shared locus, same causal SNP)	Ratio PP(H4) / PP(H3)
Female infertility of all causes (F-ALL)
rs61768001	chr1:22117313-22143969	WNT4	Lung	0.256	0.519	2.03
rs10200851	chr2:11102142-11102997	RPL6P4	Brain Nucleus accumbens basal ganglia	0.188	0.75	3.98
	chr2:11105317-11132821		Brain Nucleus accumbens basal ganglia	0.311	0.589	1.89
Anovulatory female infertility (F-ANOV)
rs72827480	chr2:120346136-120351803	INHBB	Testis	0.0729	0.916	12.6
	chr2:120211054-120211715	MTATP6P26	Esophagus Gastroesophageal Junction	0.264	0.539	2.04
rs9902027	chr17:7484366-7514616	POLR2A	Skin Sun Exposed Lower leg	0.16	0.776	4.84
	chr17:7558292-7561608	TNFSF13	Brain Amygdala	0.196	0.759	3.88
	chr17:7661779-7687538	TP53	Skin Not Sun Exposed Suprapubic	0.242	0.757	3.13
			Adipose Subcutaneous	0.248	0.721	2.91
	chr17:7438273-7444937	FGF11	Skin Sun Exposed Lower leg	0.282	0.577	2.05
	chr17:7646627-7657770	ATP1B2	Skin Sun Exposed Lower leg	0.359	0.639	1.78
			Esophagus Mucosa	0.448	0.542	1.21
Idiopathic infertility, inclusion definition (F-INCL)
rs61768001	chr1:22117313-22143969	WNT4	Lung	0.19	0.639	3.36
rs11692588	chr2:11444375-11466177	E2F6	Breast Mammary Tissue	0.354	0.517	1.46

## Sheet: Supp. Table 5
Table: Colocalisation of genetic signals for female infertility with genetic signals for endometriosis, polycystic ovary syndrome (PCOS), and age at menopause. N SNPs = number of SNPs in the window with summary statistics for both sets of traits. A pair of traits were considered to colocalise if posterior probability of H4>50% and the ratio of PP(H4)/PP(H3)>5.
RSID	chr:pos (hg38) of +/- 50kb window around lead variant	Mapped gene	Endometriosis				PCOS				Age at menopause
			N SNPs	Posterior probability of H3 (shared locus, different causal SNPs)	Posterior probability of H4 (shared locus, same causal SNP)	Ratio PP(H4) / PP(H3)	N SNPs	Posterior probability of H3 (shared locus, different causal SNPs)	Posterior probability of H4 (shared locus, same causal SNP)	Ratio PP(H4) / PP(H3)	N SNPs	Posterior probability of H3 (shared locus, different causal SNPs)	Posterior probability of H4 (shared locus, same causal SNP)	Ratio PP(H4) / PP(H3)
Female infertility of all causes (F-ALL)
rs61768001	chr1:22089327-22189327	WNT4	360	0.0368	0.963	26.2	377	0.0236	0.0165	0.699	330	0.0154	0.00297	0.192
rs10165819	chr2:11531956-11631956	GREB1	280	0.929	0.0711	0.0766	307	0.0168	0.0059	0.354	257	0.0119	0.00312	0.262
rs6938404	chr6:151172906-151272906	AKAP12	299	0.0147	0.001	0.0697	320	0.0224	0.0062	0.278	259	0.0167	0.00653	0.391
rs17803970	chr6:152182583-152282583	SYNE1	372	0.933	0.0669	0.0717	392	0.0677	0.0123	0.182	346	0.186	0.00312	0.0167	Anti-Mullerian Hormone
rs1964514	chr8:109413457-109513457	EBAG9	248	0.0064	0.0015	0.236	271	0.0132	0.0035	0.265	221	0.0256	0.629	24.6	N SNPs	PP(H3)	PP(H4)	PP(H4)/PP(H3)
Anovulatory infertility (F-ANOV)
rs72827480	chr2:120338925-120438925	INHBB	351	0.0093	0.0014	0.15	367	0.0374	0.892	23.8	276	0.0033	0.996	302	41	0.137	0.00363	0.0266
rs1852684	chr2:145018818-145118818	ZEB2	243	0.0906	0.249	2.75	255	0.853	0.128	0.15	231	0.344	0.135	0.392
rs10818878	chr9:123786073-123886073	DENND1A	235	0.0164	0.0019	0.114	246	0.529	0.471	0.89	226	0.488	0.512	1.05
rs12602989	chr17:7503172-7603172	TNFSF12-TNFSF13	281	0.164	0.0088	0.0534	316	0.585	0.0541	0.0924	256	0.678	0.0311	0.0458
rs143459581	chr22:28018862-28118862	PITPNB	182	0.0008	0.0003	0.365	204	0.0167	0.921	55.2	171	0.271	0.00958	0.0354
rs17879961	chr22:28675099-28775099	CHEK2	235	0.0271	0.207	7.62	265	0.0032	0.997	316	221	0.991	1.61e-05	1.63e-05
Idiopathic infertility, exclusion definition (F-EXCL)
rs61768001	chr1:22089327-22189327	WNT4	360	0.0446	0.955	21.4	377	0.0236	0.0141	0.597	330	0.0154	0.00291	0.189
rs72676844	chr8:108908927-109008927	TRHR	307	0.0123	0.0159	1.3	360	0.0149	0.0034	0.228	291	0.0387	0.00219	0.0565
rs12549027	chr8:109425283-109525283	EBAG9	244	0.0069	0.0016	0.23	267	0.0122	0.0038	0.307	215	0.0267	0.627	23.4
Idiopathic infertility, inclusion definition (F-INCL)
rs61768001	chr1:22093958-22193958	WNT4	364	0.0644	0.936	14.5	379	0.0224	0.0206	0.916	335	0.0153	0.00326	0.213
rs11692588	chr2:11494358-11594358	GREB1	205	0.765	0.225	0.294	220	0.0116	0.0026	0.22	194	0.0107	0.00676	0.632
rs851982	chr6:151653850-151753850	ESR1	318	0.0597	0.94	15.7	345	0.0159	0.0015	0.0925	284	0.00506	0.00122	0.242
rs17368310	chr8:109409837-109509837	EBAG9	254	0.0063	0.0016	0.251	259	0.0129	0.0035	0.271	226	0.0261	0.623	23.9

## Sheet: Supp. Table 6
Table: SNP-based heritability of infertility and hormones, estimated using LD-score regression with 1 million HapMap3 variants. SE = standard error.
Trait	Sex	LDSC intercept		LDSC heritability
		Intercept (SE)	P-value	Observed-scale heritability % (SE)	Liability-scale heritability % (SE)	P-value
Infertility
Female infertility all cause (F-ALL)	F	1.04 (0.0082)	1.07e-06	0.66% (0.08)	2.32% (0.28)	1.58e-16
Anatomical infertility (F-ANAT)	F	1.01 (0.0069)	0.147	0.22% (0.08)	1.56% (0.57)	0.00596
Anovulatory infertility (F-ANOV)	F	1.04 (0.007)	1.1e-08	0.75% (0.17)	9.54% (2.16)	1.03e-05
Idiopathic female infertility by exclusion (F-EXCL)	F	1.04 (0.0076)	1.42e-07	0.22% (0.06)	1.15% (0.31)	0.000246
Idiopathic female infertility by inclusion (F-INCL)	F	1.02 (0.0072)	0.00547	0.48% (0.1)	3.43% (0.71)	1.59e-06
Male infertility all cause (M-ALL)	M	1.02 (0.0071)	0.00485	0.12% (0.1)	1.12% (0.93)	0.23
Reproductive hormones
Follicle stimulating hormone (FSH)	F	1.04 (0.008)	5.73e-07	4.59% (1.06)		1.49e-05
	M	1.01 (0.0075)	0.182	3.61% (0.89)		0.047
Luteinising hormone (LH)	F	0.994 (0.0079)	0.448	5.27% (1.33)		7.42e-05
	M	0.989 (0.0074)	0.137	5.36% (6.18)		0.386
Oestradiol	F	1.00 (0.0072)	1	1.06% (0.51)		0.03767
	M	0.982 (0.0068)	0.00812	2.78% (1.51)		0.0656
Progesterone	F	1.01 (0.0064)	0.118	-0.700% (2.35)		0.766
Testosterone	F	1.06 (0.0221)	0.00663	9.87% (1)		5.62e-23
	M	1.07 (0.0475)	0.141	15.7% (1.79)		2.06e-18

## Sheet: Supp. Table 7
Table: Evidence for recent directional selection, as measured by Singleton Density Scores, and balancing selection, as measured by standardised BetaScan2 scores, at infertility-associated loci. The most extreme (minimum and maximum SDSs and maximum BetaScan2) scores in each window are reported, along with score percentile. Score percentiles were calculated against all SNPs within 10kb of a varian…
Trait	RSID	chr:pos (hg38) of +/- 10kb window around lead variant	Singleton Density Score			Standardised BetaScan2 Score
			N SNPs	Min (percentile)	Max (percentile)	N SNPs	Max (percentile)
F-ALL, F-EXCL, F-INCL	rs61768001	chr1:22129327-22149327	26	-0.407 (35%)	1.19 (88.5%)	76	2.23 (87.1%)
F-ALL	rs10165819	chr2:11571976-11591976	39	-1.35 (9.18%)	1.56 (94%)	91	7.55 (99.6%)
F-ALL	rs6938404	chr6:151212906-151232906	29	-1.34 (9.35%)	1.26 (89.9%)	78	1.27 (76.6%)
F-ALL	rs17803970	chr6:152222583-152242583	53	-1.27 (10.6%)	1.17 (88.1%)	103	3.34 (93.2%)
F-ALL, F-EXCL, F-INCL	rs1964514	chr8:109453457-109473457	33	-3.12 (0.103%)	2.94 (99.8%)	80	2.92 (91.4%)
F-ANOV	rs72827480	chr2:120378925-120398925	48	-1.82 (3.67%)	1.71 (95.5%)	120	6.45 (99.2%)
F-ANOV	rs1852684	chr2:145058818-145078818	40	-1.08 (14.6%)	0.95 (83.5%)	87	3.68 (94.4%)
F-ANOV	rs10818878	chr9:123826073-123846073	11	-1.35 (9.3%)	1.78 (96%)	36	2.99 (91.7%)
F-ANOV	rs12602989	chr17:7543172-7563172	43	-1.54 (6.65%)	1.38 (91.8%)	95	2.43 (88.5%)
F-ANOV	rs143459581	chr22:28058862-28078862	27	-1.86 (3.32%)	1.66 (95.1%)	54	5.14 (97.9%)
F-ANOV	rs17879961	chr22:28715099-28735099	15	-1.11 (13.7%)	2.26 (98.7%)	65	2.07 (85.8%)
F-EXCL	rs72676844	chr8:108948927-108968927	31	-1.96 (2.67%)	3.81 (100%)	98	4.86 (97.4%)
F-INCL	rs55938609	chr1:22133958-22153958	27	-1.14 (12.9%)	1.62 (94.7%)	76	2.35 (88%)
F-INCL	rs11692588	chr2:11534358-11554358	51	-1.98 (2.59%)	1.74 (95.7%)	110	6.25 (99%)
F-INCL	rs851982	chr6:151693850-151713850	18	-0.395 (35.5%)	0.567 (72.4%)	65	2.32 (87.8%)
M-ALL	rs150639836	chr10:53869806-53889806	53	-2.67 (0.502%)	1.41 (92.1%)	93	6.29 (99.1%)

## Sheet: Supp. Table 8
Table: Strongest infertility-associated signal (as measured by lowest P-value) at regions of the genome considered to be under directional selection by three methods: Composite of Multiple Signals (CMS), which measures selection over the last 50,000 years, an ancient DNA (aDNA) scan, which measures selection over the last 10,000 years, and Singleton Density Score (SDS), which measures selection o…
Directional selection assessment method	Region (hg19)	Length (kb)	F-ALL		F-ANAT		F-ANOV		F-EXCL		F-INCL		M-ALL
			N SNPs	Min PVAL	N SNPs	Min PVAL	N SNPs	Min PVAL	N SNPs	Min PVAL	N SNPs	Min PVAL	N SNPs	Min PVAL
CMS (Selection over 50,000 years)
CMS	chr1:1490074-1509034	18.96	74	0.01893	73	0.002276	66	0.001507	72	0.01994	66	0.001088	69	0.002774
CMS	chr1:30707291-30724056	16.765	91	0.03639	91	0.0194	92	0.009314	91	0.01516	92	0.01107	92	0.0335
CMS	chr1:35494810-35612236	117.426	219	0.01313	224	0.005897	211	0.01116	220	0.01392	217	0.005089	223	0.02021
CMS	chr1:151369475-151403916	34.441	69	0.07816	69	0.007803	65	0.08033	69	0.02221	67	0.1733	67	0.1126
CMS	chr2:18365580-18390599	25.019	127	0.008531	127	0.03288	120	0.02099	125	0.005863	126	0.01396	128	0.0242
CMS	chr2:69208834-69222144	13.31	97	0.0003951	96	0.06615	95	0.006994	97	0.0137	95	0.07083	96	0.01933
CMS	chr2:74531420-74690039	158.619	255	0.01429	256	0.001484	245	0.06182	254	0.01475	251	0.01322	251	0.01797
CMS	chr2:136407479-136685228	277.749	593	0.0005	590	0.01024	588	0.006292	592	0.0009196	590	0.001522	591	0.003286
CMS	chr2:136906692-136915698	9.006	19	0.1482	19	0.004954	19	0.007159	18	0.1455	19	0.1701	19	0.1622
CMS	chr2:163520526-163556004	35.478	106	0.00211	107	0.04135	105	0.02711	106	0.0179	105	0.04199	106	0.03844
CMS	chr2:178565129-178573882	8.753	37	0.08732	35	0.03997	35	0.0772	37	0.009949	35	0.1778	36	0.018
CMS	chr2:206204079-206248179	44.1	250	0.01495	247	0.009945	227	0.005986	249	0.02092	229	0.001424	243	0.01967
CMS	chr3:3450253-3450683	0.43	4	0.7316	4	0.01203	4	0.3852	4	0.1157	4	0.3215	4	0.9547
CMS	chr3:110537075-110552967	15.892	52	0.03859	52	0.007128	52	0.09316	52	0.1996	53	0.2552	52	0.01347
CMS	chr3:123291091-123417587	126.496	392	4.91e-05	379	0.008101	375	0.001516	392	6.07e-05	364	0.02219	391	0.01164
CMS	chr3:130209258-130220079	10.821	85	0.00113	81	0.01926	78	0.007444	85	0.007559	77	0.0136	82	0.0209
CMS	chr4:5332008-5342822	10.814	80	0.06806	83	0.0165	78	0.001009	77	0.06133	78	0.06246	80	0.01775
CMS	chr4:61387484-61451788	64.304	475	0.00111	465	0.003174	453	0.005213	473	0.0002904	453	0.00571	473	0.05036
CMS	chr4:72147944-72392006	244.062	562	0.005935	561	0.006215	534	0.001807	559	0.001545	545	0.02875	562	0.008731
CMS	chr4:176370319-176371655	1.336	5	0.4205	5	0.5676	5	0.5292	5	0.219	5	0.5427	5	0.7573
CMS	chr5:109524921-109574893	49.972	222	0.004505	222	0.01381	210	0.0008349	221	0.001351	216	0.002647	220	0.003535
CMS	chr5:142115888-142150942	35.054	116	0.02393	118	0.1541	109	0.03226	115	0.005209	109	0.009779	109	0.1304
CMS	chr6:144907979-145171885	263.906	725	0.007865	721	0.002172	695	0.0002972	722	0.003904	697	0.0005604	727	0.02614
CMS	chr8:16230615-16261374	30.759	145	0.01573	143	0.03613	138	0.06728	145	0.04825	140	0.06374	144	0.02128
CMS	chr9:135170185-135194829	24.644	117	0.08662	116	0.01825	115	0.04077	116	0.01854	114	0.01372	116	0.0005726
CMS	chr10:83611881-83688159	76.278	213	0.006222	215	0.006572	211	0.002899	212	0.006825	212	0.007501	214	0.02436
CMS	chr10:118143363-118148935	5.572	19	0.01563	19	0.03633	19	0.08087	18	0.0003345	19	0.02674	19	0.01357
CMS	chr12:66084230-66099730	15.5	39	0.005743	40	0.01601	40	0.01451	39	0.00857	40	0.004465	39	0.001398
CMS	chr12:73081929-73111465	29.536	120	0.08847	118	0.02333	107	0.03315	122	0.05753	107	0.07944	116	0.02099
CMS	chr12:80193361-80354208	160.847	323	0.02098	329	9.01e-05	268	0.01262	289	0.02032	274	0.01176	317	0.00657
CMS	chr15:28365618-28516084	150.466	253	0.000474	247	0.0006093	216	0.04895	249	0.02299	214	0.03559	232	0.0001018
CMS	chr15:45145764-45258860	113.096	438	0.0002668	476	0.04204	359	0.001939	439	0.0008286	423	0.01884	431	0.003912
CMS	chr15:48539587-48633153	93.566	208	0.0006331	208	0.008309	201	0.05186	207	0.01058	201	0.07656	204	0.0303
CMS	chr15:52527542-52584418	56.876	174	0.0008682	180	0.002572	164	0.007828	173	0.007846	164	7.28e-05	172	0.01781
CMS	chr16:78469083-78477548	8.465	85	0.02366	84	0.0336	78	0.005681	85	0.003742	81	0.02842	85	0.0232
CMS	chr17:63398965-63411857	12.892	43	0.05346	42	0.01385	39	0.004211	42	0.1436	40	0.02585	42	0.1297
CMS	chr18:7491752-7651318	159.566	546	0.0002087	551	0.0005739	531	0.0008525	544	0.00273	536	0.01058	545	0.001367
CMS	chr19:33533258-33626009	92.751	366	0.001254	366	0.05123	355	0.009693	368	0.007229	356	0.004249	368	0.005255
CMS	chr20:53342055-53393426	51.371	145	0.00917	146	0.0262	141	0.01339	145	0.006652	143	0.02331	144	0.01672
aDNA (Selection over 10,000 years)
aDNA	chr2:135285279-135602156	316.878	821	0.003987	813	0.006027	794	0.00319	822	0.006249	799	0.004387	811	0.002241
aDNA	chr2:135631400-137015991	1384.59	2875	0.0003642	2859	0.003785	2850	0.0002166	2872	8.78e-05	2855	0.000466	2867	0.00189
aDNA	chr4:38736550-38846885	110.335	633	0.07918	645	6.78e-05	587	0.009985	615	0.01464	600	0.08249	614	0.002139
aDNA	chr5:33832958-33966133	133.175	320	0.02195	319	0.01531	311	0.00162	320	0.01905	310	0.008227	320	0.00448
aDNA	chr5:131358999-131804347	445.349	1466	0.0007991	1471	0.009665	1412	0.0002558	1461	0.002743	1430	0.0007584	1464	0.004494
aDNA	chr6:28309590-28700352	390.762	1203	0.005644	1212	0.001775	1165	0.0075	1194	0.004575	1192	0.01968	1248	0.001569
aDNA	chr6:29918099-30103923	185.824	3650	0.001568	3637	0.0003276	3440	0.00164	3647	0.001266	3499	0.001055	3529	0.0003816
aDNA	chr6:30763893-31127562	363.669	3447	0.0008072	3406	0.0004721	3327	0.003989	3453	0.0005519	3343	0.0004393	3453	0.008341
aDNA	chr6:31140047-33056731	1916.68	40501	0.00018	39541	3.49e-05	31409	4.45e-05	40426	0.0002073	31592	5.45e-05	34834	0.0006702
aDNA	chr11:61548874-61616012	67.138	132	0.002242	131	0.003913	128	0.001921	133	0.02765	128	0.01163	131	0.007135
aDNA	chr11:88513636-88911696	398.06	1343	0.003112	1351	0.001268	1310	0.0006118	1341	0.002366	1305	0.0002719	1329	0.01223
aDNA	chr12:111884608-112610714	726.106	1148	0.001693	1142	0.00476	1074	0.0139	1133	0.01027	1092	0.01284	1127	0.000586
SDS (Selection over 2000-3000 years)
SDS	chr2:136000000-137000000	1000	1950	0.0005	1943	0.003785	1939	0.002795	1948	0.0009196	1942	0.0007814	1948	0.00189
SDS	chr6:25000000-28600000	3632.45	12840	2.25e-05	12568	0.0001734	12144	0.000583	12816	0.000245	12131	0.0007083	12597	9.37e-05
SDS	chr10:49700000-50500000	799.998	3396	0.0007485	3363	0.003526	3265	0.0002978	3397	0.0002809	3277	0.0009304	3360	0.0004081

## Sheet: Supp. Table 9
Table: Characteristics of cohorts contributing to reproductive hormone meta-analyses. Sample sizes for rare variant and gene burden analyses also noted for UK Biobank (discovery), deCODE (replication), and Genes & Health (replication). FSH = follicle stimulating hormone, LH = luteinising hormone.
Cohort	Ancestry	Hormone	Sex	Sample size for GWASs	Sample size for rare variant & gene burden analyses
TOTAL	All ancestries	FSH	F	57890
			M	6095
		LH	F	45573
			M	21041
		Oestradiol	F	97887
			M	39165
		Progesterone	F	18368
		Testosterone	F	246862
			M	247632
TOTAL	European	FSH	F	51396
			M	6095
		LH	F	39237
			M	21041
		Oestradiol	F	92969
			M	39165
		Progesterone	F	16313
		Testosterone	F	235579
			M	235096
UK Biobank	European	FSH	F	20800	20800
			M	2114
		LH	F	16391	16391
			M	2237
		Oestradiol	F	54609	54609
			M	17491	17491
		Progesterone	F	1755
		Testosterone	F	197038	197038
			M	197340	197340
deCode	European	FSH	F	23038	23038
			M	3981
		LH	F	18804	18804
			M	4532
		Oestradiol	F	33013	33013
			M	17483	17483
		Progesterone	F	10614
		Testosterone	F	29503	29503
			M	28093	28093
Estonian Biobank	European	FSH	F	4457
		LH	F	3353
		Oestradiol	F	2740
		Progesterone	F	2683
		Testosterone	F	3306
			M	1113
Avon Longitudinal Study of Parents and Children (ALSPAC)	European	FSH	F	3101
		LH	F	3102
		Testosterone	F	2380
UK Biobank	African	Oestradiol	F	1544
		Testosterone	F	3681
			M	6867
UK Biobank	East Asian	Testosterone	F	1079
UK Biobank	South Asian	Oestradiol	F	1039
		Testosterone	F	2880
			M	4139
Genes & Health	South Asian	FSH	F	6494	7034
		LH	F	6336	6927
		Oestradiol	F	2335	2665
		Progesterone	F	2055
		Testosterone	F	3643	4120
			M	1530	1887
Publicly available summary statistics
Dennis et al. 2021	European and African	FSH	sex-combined	3484
		LH	sex-combined	2133
		Testosterone	sex-combined	1588
Suhre et al. 2017	European	FSH	sex-combined	997
		LH	sex-combined	997
Thareja et al. 2023	Middle Eastern	FSH	sex-combined	2935
		LH	sex-combined	2935
Pott et al. 2019	European	Oestradiol	F	2607
		Oestradiol	M	4191
		Progesterone	F	1261
		Testosterone	F	3352
		Testosterone	M	4291
Prins et al. 2017	European	Testosterone	M	4259

## Sheet: Supp. Table 10
Table: Lead variants associated with reproductive hormones. Summary statistics from whole-genome regression analyses were meta-analysed using fixed-effect inverse-variance weighting in the METAL software to produce the displayed statistics. Lead variants were identified by distance-based pruning within windows of 1Mb at all loci with at least one variant with P<5E-08 (multiple testing correction …
Classification	RSID	chr:pos:A1:A2 (hg38)	Mapped gene	All ancestries			EUR only
				Average MAF	Beta (SE)	P-value	Average MAF	Beta (SE)	P-value
Follicle stimulating hormone (FSH) - females
Novel	rs4235062	chr4:83430000:G:A	HELQ	0.475	0.046 (0.0065)	1.5e-12	0.475	0.046 (0.0065)	1.5e-12
Novel	rs28875253	chr19:55317846:C:A	TMEM150B	0.409	0.0599 (0.0061)	9.09e-23	0.401	0.0656 (0.0066)	2.36e-23
Novel	rs2834747	chr21:35072824:G:T	RUNX1	0.293	0.0432 (0.0071)	1.27e-09	0.293	0.0432 (0.0071)	1.27e-09
Novel for FSH	rs12047907	chr1:38904632:G:A		0.213	-0.0446 (0.0079)	1.8e-08	0.213	-0.0446 (0.0079)	1.8e-08
Novel for FSH	rs6861925	chr5:176897728:C:G		0.485	-0.0439 (0.0065)	1e-11
Novel for FSH	rs58400555	chr5:177027080:T:A					0.488	-0.0456 (0.0065)	1.69e-12
Novel for FSH	rs805299	chr6:31651875:A:T					0.288	-0.0392 (0.0071)	4.03e-08
Novel for FSH	rs1578060	chr6:126391101:C:G		0.472	0.0389 (0.0061)	1.69e-10	0.444	0.041 (0.0065)	2.84e-10
Novel for FSH	rs2319754	chr8:38023427:G:A					0.231	-0.0503 (0.008)	2.68e-10
Novel for FSH	rs28813686	chr8:38025920:T:C		0.246	-0.047 (0.0072)	7.13e-11
Novel for FSH	rs75770066	chr12:66310445:G:A		0.0448	-0.119 (0.0161)	1.33e-13	0.0346	-0.144 (0.019)	4.85e-14
Novel for FSH	rs16991615	chr20:5967581:A:G		0.0711	-0.144 (0.0128)	1.47e-29	0.0711	-0.144 (0.0128)	1.47e-29
Reported	rs2153157	chr6:10897255:A:G		0.484	-0.0356 (0.006)	2.77e-09	0.491	-0.0376 (0.0065)	6.04e-09
Reported	rs11031005	chr11:30204809:C:T		0.144	-0.104 (0.0092)	1.08e-29	0.144	-0.104 (0.0092)	1.08e-29
Follicle stimulating hormone (FSH) - males
Reported	rs11031006	chr11:30204981:A:G					0.143	-0.206 (0.0263)	3.74e-15
Luteinising hormone (LH) - females
Novel	rs11668309	chr19:55322092:T:C	TMEM150B	0.377	0.0519 (0.0071)	3.91e-13	0.364	0.0577 (0.0078)	1.68e-13
Novel for LH	rs2153157	chr6:10897255:A:G		0.49	-0.0411 (0.0069)	3.32e-09	0.5	-0.0444 (0.0076)	4.64e-09
Novel for LH	rs530262939	chr17:16670776:T:C		0.0002	-2.12 (0.373)	1.29e-08	0.0002	-2.12 (0.373)	1.29e-08
Novel for LH	rs16991615	chr20:5967581:A:G		0.0726	-0.118 (0.0148)	1.94e-15	0.0726	-0.118 (0.0148)	1.94e-15
Reported	rs11031006	chr11:30204981:A:G					0.144	0.0949 (0.0107)	9.5e-19
Reported	rs12271187	chr11:30297712:A:G		0.158	0.0974 (0.0096)	3.79e-24
Reported	rs10407758	chr19:49008809:A:C					0.442	0.0637 (0.008)	1.48e-15
Reported	rs753307	chr19:49015227:T:C		0.462	0.0605 (0.0072)	4.53e-17
Luteinising hormone (LH) - males
Novel for LH	rs778342545	chr11:119480578:T:C					0.002	-1.1 (0.2)	3.77e-08
Oestradiol - females
Novel	rs3933469	chr17:7596184:A:G	FXR2	0.271	0.0363 (0.0051)	1.02e-12	0.27	0.0354 (0.0052)	1.18e-11
Novel for Oestradiol	rs4505229	chr14:50317180:G:T					0.412	-0.0255 (0.0047)	4.65e-08
Reported	rs45446698	chr7:99735325:G:T		0.0471	-0.0782 (0.0114)	8.26e-12	0.0474	-0.0787 (0.0115)	7.33e-12
Oestradiol - males
Novel	rs190584054	chrX:62804073:T:C	SPIN4				0.0031	0.418 (0.0756)	3.24e-08
Novel for Oestradiol	rs76866838	chr2:69534588:T:C					0.0192	0.136 (0.0243)	2.27e-08
Novel for Oestradiol	rs59839634	chr14:106064226:C:T					0.411	-0.0946 (0.011)	6.4e-18
Reported	rs12902658	chr15:50741800:C:T					0.328	-0.0386 (0.0068)	1.49e-08
Reported	rs12591359	chr15:51247171:A:G					0.402	-0.0939 (0.0082)	3.75e-30
Reported	rs189514343	chrX:8820837:A:G					0.0741	0.094 (0.0165)	1.21e-08
Reported	rs1469860002	chrX:68027451:G:C					0.0042	0.386 (0.0627)	7.23e-10
Testosterone - females
Novel	rs4076000	chr1:68371486:A:C	RPE65	0.408	0.0177 (0.0029)	1.54e-09	0.395	0.0185 (0.003)	1.01e-09
Novel	rs3790611	chr1:112525170:G:A	WNT2B	0.256	-0.0265 (0.0033)	7.44e-16	0.26	-0.0261 (0.0034)	7.87e-15
Novel	rs12611602	chr2:40349985:C:G	SLC8A1	0.448	0.0163 (0.003)	3.79e-08	0.445	0.0158 (0.003)	1.21e-07
Novel	rs2349101	chr2:48695564:A:G	LHCGR	0.423	0.0217 (0.003)	6.1e-13	0.424	0.0217 (0.003)	5.38e-13
Novel	rs11683263	chr2:62311546:T:C	B3GNT2	0.485	0.0185 (0.003)	4.79e-10	0.485	0.0185 (0.003)	4.79e-10
Novel	rs2002155	chr4:56879874:A:G	REST	0.469	-0.0162 (0.003)	4.92e-08	0.466	-0.0158 (0.003)	1.89e-07
Novel	rs6422324	chr4:69087385:T:A	UGT2B7	0.46	-0.026 (0.003)	1.04e-17	0.453	-0.0263 (0.0031)	1.65e-17
Novel	rs58282071	chr5:35267641:G:A	PRLR	0.0483	-0.0492 (0.0068)	5.3e-13	0.0484	-0.0518 (0.0069)	8.89e-14
Novel	rs6453294	chr5:77192830:G:C	PDE8B	0.35	-0.0272 (0.0031)	8.93e-19	0.351	-0.0266 (0.0031)	7.91e-18
Novel	rs7766042	chr6:1366483:C:T	FOXF2	0.106	0.0312 (0.0048)	1e-10	0.107	0.0314 (0.0048)	8.92e-11
Novel	rs9348696	chr6:25781710:G:A	SLC17A1	0.296	-0.0223 (0.0032)	2.16e-12	0.291	-0.0231 (0.0033)	1.33e-12
Novel	rs116325030	chr6:31046656:A:G	HCG22	0.0134	0.0941 (0.0131)	6.09e-13	0.0123	0.101 (0.0134)	6.15e-14
Novel	rs2261033	chr6:31635814:G:A	PRRC2A	0.431	0.0268 (0.0029)	1.65e-20	0.434	0.0267 (0.003)	3.15e-19
Novel	rs2284828	chr6:33580716:T:C	BAK1	0.32	0.0173 (0.0031)	3.09e-08	0.325	0.0176 (0.0032)	2.69e-08
Novel	rs4568468	chr6:126863321:T:A	RSPO3	0.432	-0.0199 (0.003)	2.25e-11	0.382	-0.0202 (0.003)	3.47e-11
Novel	rs546825690	chr7:76545933:G:A	SPDYE16	0.0075	-0.118 (0.0199)	3.53e-09	0.0075	-0.118 (0.0199)	3.53e-09
Novel	rs138240474	chr7:77108986:T:C	CCDC146	0.0063	-0.116 (0.0207)	2.03e-08	0.0063	-0.116 (0.0207)	2.03e-08
Novel	rs17250196	chr7:100219573:T:G	LAMTOR4	0.0513	-0.131 (0.0067)	4.02e-86	0.0519	-0.132 (0.0067)	6.8e-86
Novel	rs2280861	chr8:23547272:G:A	SLC25A37	0.255	0.0253 (0.0033)	3.29e-14	0.243	0.0249 (0.0034)	5.03e-13
Novel	rs1660319	chr8:100325302:G:A	RNF19A	0.396	-0.021 (0.003)	1.56e-12	0.39	-0.0213 (0.003)	1.94e-12
Novel	rs2242271	chr10:997529:C:T	GTPBP4	0.491	-0.0205 (0.0029)	2.01e-12	0.489	-0.0207 (0.003)	2.54e-12
Novel	rs10822145	chr10:63174788:T:C	NRBF2	0.481	0.0264 (0.0029)	3.62e-20	0.482	0.0267 (0.003)	1.5e-19
Novel	rs3740393	chr10:102876898:C:G	AS3MT	0.146	0.0387 (0.0041)	2.12e-21	0.14	0.0394 (0.0042)	1.81e-20
Novel	rs377204392	chr11:63075350:T:C	SLC22A8	0.0679	0.0797 (0.0059)	4.02e-42	0.0685	0.0794 (0.0059)	2.39e-41
Novel	rs7130050	chr11:110316369:T:C	RDX	0.231	0.0203 (0.0035)	5.68e-09	0.24	0.0193 (0.0035)	2.2e-08
Novel	rs1337985	chr13:72560774:C:T	MZT1	0.373	0.0248 (0.003)	3.14e-16	0.375	0.0242 (0.0031)	2.9e-15
Novel	rs28587891	chr15:40072905:A:T	SRP14	0.353	0.0507 (0.0031)	1.29e-61	0.354	0.0511 (0.0031)	1.56e-61
Novel	rs3933469	chr17:7596184:A:G	FXR2	0.269	0.0315 (0.0033)	3.56e-22	0.269	0.0314 (0.0033)	5.27e-21
Novel for Testosterone	rs2342307	chr3:196215616:A:G		0.383	0.0311 (0.0031)	2.82e-24	0.384	0.031 (0.0031)	4.58e-24
Novel for Testosterone	rs17185536	chr6:100173055:T:C		0.242	0.0209 (0.0035)	1.69e-09	0.242	0.0209 (0.0035)	1.69e-09
Novel for Testosterone	rs79510254	chr7:98923192:A:G		0.0197	-0.116 (0.0112)	4.45e-25	0.0197	-0.116 (0.0112)	3.75e-25
Novel for Testosterone	rs754260938	chr7:101368585:G:A		0.0031	-0.511 (0.0902)	1.46e-08	0.0031	-0.511 (0.0902)	1.46e-08
Novel for Testosterone	rs2954021	chr8:125469835:A:G		0.488	-0.0158 (0.0029)	3.78e-08
Novel for Testosterone	rs7012891	chr8:125502434:C:T					0.232	-0.0195 (0.0035)	2.48e-08
Novel for Testosterone	rs2891092	chr9:21950783:A:G		0.272	-0.0184 (0.0033)	3.45e-08
Novel for Testosterone	rs7071905	chr10:92626365:T:G					0.406	-0.0208 (0.003)	4.8e-12
Novel for Testosterone	rs2497318	chr10:92672243:T:C		0.441	-0.0197 (0.0029)	1.01e-11
Reported	rs1989147	chr1:7849313:T:C		0.189	-0.0247 (0.0038)	6.56e-11	0.19	-0.0253 (0.0038)	2.64e-11
Reported	rs12130039	chr1:21725577:C:A					0.213	0.0233 (0.0036)	1.3e-10
Reported	rs6694903	chr1:21773443:C:G		0.219	0.0217 (0.0035)	8.01e-10
Reported	rs10888690	chr1:50494849:C:T					0.402	-0.0174 (0.003)	7.21e-09
Reported	rs6693790	chr1:50715427:C:T		0.399	-0.0182 (0.003)	1.29e-09
Reported	rs505237	chr1:66272940:A:G		0.382	-0.0177 (0.003)	5.39e-09	0.38	-0.0172 (0.0031)	1.58e-08
Reported	rs6684361	chr1:101272187:C:T		0.311	0.0634 (0.0032)	2.08e-87	0.311	0.0634 (0.0032)	2.08e-87
Reported	rs1977658	chr1:107064415:T:G		0.341	0.0175 (0.0031)	1.98e-08	0.342	0.0182 (0.0032)	8.4e-09
Reported	rs6691917	chr1:112594421:C:G					0.27	-0.0263 (0.0033)	2.05e-15
Reported	rs12080846	chr1:155959910:A:G					0.205	-0.0224 (0.0037)	8.73e-10
Reported	rs7521292	chr1:155971894:T:A		0.279	-0.0207 (0.0033)	6.67e-10
Reported	rs10489209	chr1:168260943:T:C		0.329	-0.0212 (0.0031)	6.85e-12
Reported	rs12564492	chr1:168265407:G:A					0.296	-0.0218 (0.0032)	1.58e-11
Reported	rs2250477	chr1:179305762:C:G					0.244	0.0551 (0.0034)	1.17e-57
Reported	rs4652364	chr1:179314708:C:T		0.247	0.0546 (0.0034)	9.16e-59
Reported	rs74370297	chr1:179837506:T:A		0.182	0.0209 (0.0038)	2.86e-08
Reported	rs17043466	chr1:216705503:A:G		0.171	0.0221 (0.0038)	8.52e-09	0.174	0.0225 (0.0039)	8.02e-09
Reported	rs17558745	chr1:218375179:T:C		0.31	-0.0198 (0.0032)	5.29e-10	0.309	-0.02 (0.0032)	4.9e-10
Reported	rs12999558	chr2:12413229:A:G		0.0541	0.0498 (0.0064)	9.93e-15	0.0544	0.0507 (0.0066)	1.07e-14
Reported	rs12464793	chr2:17537555:T:C					0.356	0.0185 (0.0031)	2.14e-09
Reported	rs12470965	chr2:17569014:C:A		0.351	0.0177 (0.003)	5.72e-09
Reported	rs3771243	chr2:20212466:A:G					0.391	0.0275 (0.003)	1.25e-19
Reported	rs3771233	chr2:20216287:G:A		0.381	0.0275 (0.003)	7.58e-20
Reported	rs11892043	chr2:24767213:G:A		0.268	-0.022 (0.0032)	9.63e-12	0.272	-0.0237 (0.0033)	1.01e-12
Reported	rs1260326	chr2:27508073:T:C		0.381	-0.0289 (0.003)	1.55e-22	0.387	-0.0293 (0.003)	4.37e-22
Reported	rs13030651	chr2:43281066:G:A		0.454	0.027 (0.0029)	7.06e-21	0.45	0.0275 (0.003)	2.66e-20
Reported	rs111861797	chr2:47795549:C:T					0.19	-0.0243 (0.0038)	1.22e-10
Reported	rs3136354	chr2:47804233:T:C		0.496	-0.019 (0.0029)	1.07e-10
Reported	rs13000017	chr2:50876580:T:A		0.375	0.0174 (0.003)	6.48e-09	0.383	0.0175 (0.003)	1.03e-08
Reported	rs11683263	chr2:62311546:T:C					0.485	0.0185 (0.003)	4.79e-10
Reported	rs4832211	chr2:85867056:G:T					0.282	-0.018 (0.0033)	4.46e-08
Reported	rs10167259	chr2:85938642:G:A		0.257	-0.0183 (0.0033)	4.2e-08
Reported	rs113247979	chr2:102722213:C:T		0.0068	-0.111 (0.0182)	1.12e-09	0.0068	-0.111 (0.0183)	1.35e-09
Reported	rs590097	chr2:111176530:T:G		0.348	-0.0509 (0.0031)	2.24e-60	0.348	-0.0509 (0.0031)	2.24e-60
Reported	rs7578292	chr2:136199163:C:T		0.0867	-0.0332 (0.0054)	6.63e-10	0.0776	-0.0333 (0.0056)	2.32e-09
Reported	rs59751564	chr2:177369114:T:C		0.198	0.0271 (0.0037)	1.17e-13	0.198	0.0272 (0.0037)	2.27e-13
Reported	rs3115366	chr2:197393664:A:G		0.475	0.0169 (0.0029)	9.05e-09
Reported	rs3732218	chr2:233718658:A:G					0.0814	-0.0314 (0.0056)	2.44e-08
Reported	rs7618363	chr3:10503441:G:C		0.162	-0.0334 (0.004)	4.45e-17	0.157	-0.0334 (0.0041)	2.26e-16
Reported	rs62231822	chr3:14381560:T:C		0.0974	-0.0445 (0.0049)	2.39e-19	0.0983	-0.0454 (0.005)	6.56e-20
Reported	rs6788984	chr3:41065682:G:A		0.144	-0.04 (0.0042)	7.03e-22	0.143	-0.0411 (0.0042)	3.06e-22
Reported	rs11926413	chr3:73606838:C:T		0.486	0.0163 (0.003)	3.95e-08	0.486	0.0163 (0.003)	3.95e-08
Reported	rs7633673	chr3:152366454:A:G		0.404	-0.0225 (0.003)	2.6e-14	0.402	-0.023 (0.003)	1.92e-14
Reported	rs12487629	chr3:157134416:C:T		0.31	0.02 (0.0032)	3.19e-10	0.302	0.0197 (0.0032)	1.2e-09
Reported	rs1918975	chr3:169462088:C:T		0.402	0.0183 (0.0029)	4.3e-10	0.404	0.0182 (0.003)	1.54e-09
Reported	rs77822621	chr4:1014424:T:C		0.0424	0.0415 (0.0074)	1.68e-08	0.0424	0.0418 (0.0074)	1.35e-08
Reported	rs34872892	chr4:68473539:G:A		0.208	-0.0227 (0.0036)	3.13e-10	0.21	-0.0231 (0.0037)	2.98e-10
Reported	rs2903386	chr4:105178652:C:T					0.375	0.0241 (0.003)	2.64e-15
Reported	rs17583558	chr4:105181249:C:G		0.374	0.0223 (0.003)	5.25e-14
Reported	rs4245930	chr4:108117498:G:A		0.383	0.0238 (0.003)	8.62e-16	0.372	0.0239 (0.0031)	4.6e-15
Reported	rs7733703	chr5:35239196:T:G					0.0524	-0.0499 (0.0067)	7.02e-14
Reported	rs9686661	chr5:56565959:T:C		0.195	-0.0201 (0.0036)	2.4e-08	0.196	-0.0226 (0.0037)	1.16e-09
Reported	rs784420	chr5:78691701:G:A		0.288	0.0296 (0.0032)	1.25e-20	0.291	0.03 (0.0032)	1.93e-20
Reported	rs12658172	chr5:124869692:C:G		0.155	-0.041 (0.0041)	8.67e-24	0.154	-0.0415 (0.0041)	1.15e-23
Reported	rs73350117	chr5:128542036:C:A		0.168	-0.0239 (0.0039)	7.79e-10	0.17	-0.0249 (0.0039)	2.88e-10
Reported	rs2578596	chr5:143045810:T:C		0.309	0.0209 (0.0032)	5.62e-11	0.304	0.0206 (0.0032)	1.28e-10
Reported	rs11741640	chr5:177365742:A:G		0.27	0.0228 (0.0032)	1.86e-12
Reported	rs11748297	chr5:177373360:A:G					0.279	0.0227 (0.0033)	5.02e-12
Reported	rs1185977	chr6:25828826:G:A					0.29	-0.0233 (0.0032)	6.96e-13
Reported	rs2517582	chr6:30840985:T:C		0.383	0.0225 (0.0029)	1.96e-14
Reported	rs1214759	chr6:43385242:A:G					0.321	-0.0321 (0.0032)	2.76e-24
Reported	rs1214761	chr6:43386693:A:G		0.33	-0.0305 (0.0031)	1.79e-23
Reported	rs1934923	chr6:118850249:T:C		0.215	-0.0545 (0.0036)	4.9e-52	0.216	-0.055 (0.0036)	1.72e-52
Reported	rs9399469	chr6:143997392:T:A		0.378	-0.0253 (0.0031)	1.54e-16	0.378	-0.0253 (0.0031)	1.54e-16
Reported	rs34060476	chr7:73623626:G:A		0.133	0.0419 (0.0042)	4.38e-23
Reported	rs13234805	chr7:73634852:A:G					0.13	0.0426 (0.0044)	3.38e-22
Reported	rs17853284	chr7:75981558:T:C		0.004	-0.264 (0.0246)	5.23e-27	0.004	-0.264 (0.0246)	5.23e-27
Reported	rs148982377	chr7:99477415:C:T		0.0386	-0.311 (0.0077)	0	0.0392	-0.316 (0.0078)	0
Reported	rs199510068	chr7:100766559:G:A		0.0056	-0.192 (0.0205)	6.71e-21	0.0056	-0.192 (0.0205)	7.28e-21
Reported	rs1038626	chr7:138112731:A:T		0.203	-0.0452 (0.0037)	5.35e-35	0.203	-0.0454 (0.0037)	2.36e-34
Reported	rs9638084	chr7:156519051:A:G		0.401	-0.0218 (0.003)	3.86e-13	0.4	-0.0219 (0.003)	3.73e-13
Reported	rs17362923	chr8:5689302:G:C					0.19	0.0211 (0.0038)	2.38e-08
Reported	rs4875612	chr8:5693491:G:A		0.357	0.0168 (0.0031)	4.59e-08
Reported	rs7827270	chr8:10733043:T:C		0.225	0.0203 (0.0035)	7.69e-09	0.226	0.0209 (0.0036)	4.08e-09
Reported	rs10866828	chr8:23544021:T:C					0.256	0.0247 (0.0034)	3.29e-13
Reported	rs13272902	chr8:37725565:C:A		0.0652	-0.0356 (0.0061)	5.12e-09	0.0653	-0.0357 (0.0061)	4.79e-09
Reported	rs191780890	chr8:48362716:G:A		0.0116	0.0809 (0.0143)	1.45e-08	0.0116	0.0802 (0.0143)	2.06e-08
Reported	rs35783704	chr8:104954030:A:G		0.106	0.0479 (0.0048)	3.05e-23	0.107	0.0478 (0.0048)	4.59e-23
Reported	rs1134095	chr8:142872874:G:A		0.439	0.0393 (0.0029)	3.26e-42	0.447	0.0397 (0.003)	5.78e-41
Reported	rs1105379	chr9:16319289:T:C		0.322	-0.0181 (0.0032)	1.53e-08	0.322	-0.0181 (0.0032)	1.53e-08
Reported	rs61237993	chr9:34130437:A:G		0.135	0.0389 (0.0043)	2.96e-19	0.129	0.0391 (0.0044)	7.14e-19
Reported	rs113301008	chr9:111539757:A:G		0.0408	-0.0443 (0.0074)	2.53e-09	0.0412	-0.0455 (0.0075)	1.67e-09
Reported	rs10817260	chr9:112066052:T:C		0.189	-0.0388 (0.0038)	4.44e-24	0.189	-0.0388 (0.0038)	4.44e-24
Reported	rs36032941	chr10:5020560:A:C		0.292	-0.0598 (0.0033)	1.46e-74	0.292	-0.0598 (0.0033)	1.46e-74
Reported	rs1171617	chr10:59707424:G:T		0.227	-0.0405 (0.0034)	3.4e-32
Reported	rs1171615	chr10:59709332:C:T					0.228	-0.0409 (0.0035)	2.92e-31
Reported	rs7913907	chr10:62090031:A:G		0.149	-0.0227 (0.0041)	3.52e-08
Reported	rs542798166	chr10:95081567:C:G		0.118	-0.0284 (0.0046)	5.23e-10	0.119	-0.0291 (0.0046)	2.69e-10
Reported	rs9527	chr10:102863821:T:C					0.241	-0.032 (0.0034)	1.64e-20
Reported	rs6584570	chr10:103794576:C:G		0.123	-0.027 (0.0047)	8.95e-09	0.123	-0.0278 (0.0047)	4.42e-09
Reported	rs587777005	chr11:27391119:A:G		0.0015	-1.03 (0.14)	1.98e-13	0.0015	-1.03 (0.14)	1.98e-13
Reported	rs752321005	chr11:28007028:C:T		0.0016	-0.984 (0.136)	4.1e-13	0.0016	-0.984 (0.136)	4.1e-13
Reported	rs781739649	chr11:29035576:A:T		0.0016	-0.869 (0.134)	8.67e-11	0.0016	-0.869 (0.134)	8.67e-11
Reported	rs755996561	chr11:29672404:G:T		0.0015	-0.956 (0.14)	8.66e-12	0.0015	-0.956 (0.14)	8.66e-12
Reported	rs11031005	chr11:30204809:C:T		0.144	0.0298 (0.0042)	9.96e-13	0.144	0.0298 (0.0042)	1.42e-12
Reported	rs773538968	chr11:30804853:G:A		0.0013	-0.909 (0.15)	1.28e-09	0.0013	-0.909 (0.15)	1.28e-09
Reported	rs183044805	chr11:63107876:T:C					0.0685	0.0801 (0.0059)	1.2e-41
Reported	rs35008345	chr11:64556141:T:C		0.0049	-0.223 (0.0214)	1.97e-25	0.0049	-0.223 (0.0214)	1.97e-25
Reported	rs4988301	chr11:68321636:T:C		0.307	0.0232 (0.0032)	2.65e-13	0.311	0.0233 (0.0032)	3.56e-13
Reported	rs171021	chr11:72606513:T:C		0.293	-0.0304 (0.0032)	9.96e-22	0.292	-0.0308 (0.0033)	2.46e-21
Reported	rs11235688	chr11:73236889:A:G		0.417	-0.0194 (0.003)	1.52e-10	0.417	-0.0194 (0.003)	1.52e-10
Reported	rs850293	chr11:123567410:C:A		0.111	0.0429 (0.0047)	3.11e-20	0.112	0.0426 (0.0047)	1.53e-19
Reported	rs11600923	chr11:128390462:T:C		0.151	0.0275 (0.0042)	5.04e-11	0.151	0.0275 (0.0042)	5.04e-11
Reported	rs56196860	chr12:2799164:A:C		0.0304	-0.053 (0.0086)	8.05e-10	0.0305	-0.0521 (0.0086)	1.53e-09
Reported	rs4149056	chr12:21178615:C:T		0.153	0.0255 (0.004)	2.87e-10	0.155	0.0252 (0.0041)	7.48e-10
Reported	rs7300155	chr12:48768815:A:G		0.165	-0.0254 (0.004)	2.02e-10
Reported	rs3730074	chr12:48773900:A:C					0.154	-0.026 (0.0041)	2.08e-10
Reported	rs9506725	chr13:21740007:C:T		0.361	-0.0454 (0.003)	3.13e-51	0.368	-0.0462 (0.0031)	1.58e-51
Reported	rs17245822	chr13:72557556:C:A					0.375	0.0244 (0.0031)	2.27e-15
Reported	rs61964087	chr13:109240951:C:T		0.0333	-0.0551 (0.0081)	1e-11	0.0335	-0.0568 (0.0082)	5.31e-12
Reported	rs7342537	chr14:21086904:G:A		0.0207	0.1 (0.0105)	9.48e-22	0.0209	0.1 (0.0105)	2.12e-21
Reported	rs2759405	chr14:68202591:G:T		0.143	-0.0251 (0.0042)	2.48e-09	0.143	-0.0251 (0.0043)	4.73e-09
Reported	rs112635299	chr14:94371805:T:G		0.02	-0.0595 (0.0107)	2.91e-08	0.02	-0.0595 (0.0107)	2.91e-08
Reported	rs897713	chr14:98079127:C:T					0.416	0.0287 (0.003)	8.33e-22
Reported	rs1016271	chr14:98128349:T:G		0.412	0.0284 (0.003)	1.58e-21
Reported	rs7175852	chr15:75402194:T:C		0.254	-0.0236 (0.0034)	2.16e-12	0.244	-0.0234 (0.0034)	1.05e-11
Reported	rs4464040	chr15:79548215:T:C		0.152	-0.04 (0.004)	3.11e-23	0.15	-0.0419 (0.0041)	5.04e-24
Reported	rs71397837	chr15:85020330:A:G		0.164	-0.0299 (0.0039)	2.56e-14	0.166	-0.031 (0.004)	7.29e-15
Reported	rs437115	chr16:4106422:C:T		0.437	-0.0213 (0.003)	1.08e-12	0.437	-0.0213 (0.003)	1.08e-12
Reported	rs4781333	chr16:12777004:C:T		0.288	0.0183 (0.0032)	1.58e-08
Reported	rs67128646	chr16:30660776:C:A		0.259	0.0205 (0.0034)	1.07e-09	0.253	0.0202 (0.0034)	2.46e-09
Reported	rs58072681	chr16:81556936:C:T		0.0725	0.0878 (0.0056)	5.62e-55	0.0734	0.0887 (0.0057)	9.03e-55
Reported	rs8070740	chr17:5428576:G:A		0.267	0.0186 (0.0033)	1.6e-08	0.251	0.019 (0.0034)	2.72e-08
Reported	rs1799941	chr17:7630105:A:G					0.262	0.0324 (0.0034)	6.55e-22
Reported	rs4299205	chr17:55288785:T:G		0.375	0.0195 (0.0031)	2.59e-10	0.375	0.0195 (0.0031)	2.59e-10
Reported	rs4791134	chr17:65754123:A:G		0.429	0.0166 (0.0029)	1.44e-08	0.434	0.0168 (0.003)	1.7e-08
Reported	rs34931250	chr17:68883786:T:C		0.061	-0.0477 (0.0061)	6.98e-15	0.0617	-0.0475 (0.0062)	1.31e-14
Reported	rs58247754	chr18:3807662:C:A		0.245	-0.0239 (0.0034)	2.44e-12
Reported	rs7243806	chr18:3820050:G:A					0.257	-0.0237 (0.0034)	3.13e-12
Reported	rs533585312	chr18:13635535:A:G		0.0074	-0.121 (0.0204)	2.84e-09	0.0074	-0.121 (0.0204)	2.84e-09
Reported	rs117327231	chr18:74249401:A:C		0.0232	0.154 (0.0098)	2.69e-55	0.0233	0.154 (0.0098)	6.58e-55
Reported	rs12977787	chr19:1814026:G:A		0.462	-0.0163 (0.0029)	2.42e-08	0.457	-0.0167 (0.003)	1.69e-08
Reported	rs8111359	chr19:10360786:T:C		0.0992	-0.06 (0.005)	9.85e-33	0.0994	-0.0597 (0.005)	2.04e-32
Reported	rs4804181	chr19:12398722:C:A		0.221	0.0366 (0.0036)	4.73e-24	0.221	0.0366 (0.0036)	4.73e-24
Reported	rs11673591	chr19:41480023:A:T					0.254	0.0228 (0.0034)	2.13e-11
Reported	rs2316974	chr19:41480628:G:A		0.255	0.0231 (0.0034)	7.92e-12
Reported	rs148664256	chr19:42418139:T:C		0.006	0.127 (0.0197)	1.12e-10	0.006	0.127 (0.0197)	1.12e-10
Reported	rs1800437	chr19:45678134:C:G		0.194	-0.0235 (0.0036)	8.68e-11	0.197	-0.024 (0.0037)	9.04e-11
Reported	rs2303051	chr19:49010459:A:G					0.0782	0.0361 (0.0057)	1.94e-10
Reported	rs139643250	chr19:49013889:T:C		0.0833	0.0333 (0.0053)	3.6e-10
Reported	rs1889236	chr20:50289430:T:C		0.23	-0.0359 (0.0035)	2.67e-25	0.231	-0.0363 (0.0035)	4.62e-25
Reported	rs8126001	chr20:64080106:T:C		0.489	0.0159 (0.0029)	5e-08
Reported	rs2205302	chr21:16898903:C:A		0.475	-0.0174 (0.0029)	2.08e-09	0.482	-0.0177 (0.003)	1.91e-09
Reported	rs74652944	chr21:32378323:C:T		0.0083	0.156 (0.0168)	1.7e-20	0.0083	0.156 (0.0168)	1.7e-20
Reported	rs9607869	chr22:42022106:A:T		0.295	0.0194 (0.0031)	6.63e-10
Reported	rs59390354	chr22:42150861:A:G					0.187	0.0231 (0.0038)	1.35e-09
Reported	rs6008259	chr22:46237885:A:G		0.185	-0.0296 (0.0038)	7.34e-15	0.176	-0.0312 (0.0039)	7.9e-16
Reported	rs12838248	chrX:110592892:G:A					0.401	0.0204 (0.003)	1.95e-11
Reported	rs7884765	chrX:110640537:T:C		0.395	0.0208 (0.0031)	1.27e-11
Reported	rs4828773	chrX:153327920:T:C		0.492	0.0373 (0.0029)	1.07e-36
Reported	rs67596711	chrX:153373286:G:T					0.497	-0.0374 (0.003)	4.02e-36
Testosterone - males
Novel	rs1211184	chr1:35422546:C:T	NCDN	0.124	-0.0232 (0.0041)	1.36e-08	0.0983	-0.0248 (0.0043)	7.24e-09
Novel	rs1223788	chr1:214134645:T:C	SMYD2	0.178	0.0244 (0.0037)	4.33e-11	0.179	0.0252 (0.0037)	1.33e-11
Novel	rs62140396	chr2:28023974:A:G	BABAM2	0.117	-0.0276 (0.0039)	1.95e-12	0.117	-0.0277 (0.0039)	1.94e-12
Novel	rs34642907	chr2:64668597:C:T	SERTAD2	0.207	0.0274 (0.0034)	3.95e-16	0.208	0.0275 (0.0034)	6.67e-16
Novel	rs6809522	chr3:43926407:T:G	ANO10	0.403	0.016 (0.0029)	3e-08	0.406	0.0146 (0.003)	8.37e-07
Novel	rs6805957	chr3:88209625:A:C	CGGBP1	0.155	0.032 (0.0035)	1.3e-19	0.155	0.0322 (0.0036)	1.18e-19
Novel	rs4894419	chr3:172433046:G:T	GHSR	0.441	0.0186 (0.0026)	1.42e-12	0.446	0.0189 (0.0027)	1.34e-12
Novel	rs6856650	chr4:759920:G:C	PCGF3	0.0632	-0.0305 (0.006)	4.34e-07	0.0598	-0.0339 (0.0062)	4.08e-08
Novel	rs56388229	chr4:69100940:A:G	UGT2B7	0.459	-0.0204 (0.0028)	4.88e-13	0.454	-0.0209 (0.0029)	2.3e-13
Novel	rs13133311	chr4:87296071:A:G	HSD17B13	0.424	-0.0307 (0.0027)	2.48e-29	0.431	-0.0315 (0.0028)	7.74e-30
Novel	rs147039802	chr4:104406043:G:A	CXXC4	0.0057	-0.154 (0.0202)	2.36e-14	0.0057	-0.154 (0.0202)	2.57e-14
Novel	rs2676118	chr4:168167754:C:T	ANXA10	0.464	-0.0158 (0.0026)	1.28e-09	0.459	-0.0166 (0.0028)	3.7e-09
Novel	rs1073917	chr5:137652050:A:C	SPOCK1	0.307	-0.016 (0.0029)	4.69e-08	0.303	-0.0166 (0.003)	3.6e-08
Novel	rs3096698	chr6:32139362:T:C	FKBPL	0.358	0.0225 (0.0029)	8.93e-15	0.359	0.0223 (0.003)	6.82e-14
Novel	rs4840067	chr6:99657153:G:C	PRDM13	0.465	0.0221 (0.003)	1.31e-13	0.452	0.023 (0.0031)	5.93e-14
Novel	rs2248551	chr6:131603549:A:G	MED23	0.171	-0.0203 (0.0036)	1.74e-08	0.17	-0.0203 (0.0037)	2.81e-08
Novel	rs4646450	chr7:99668695:A:G	CYP3A5	0.166	0.0248 (0.0035)	8.32e-13	0.162	0.0262 (0.0035)	8.91e-14
Novel	rs10988865	chr9:99580668:C:T	NR4A3	0.274	0.0161 (0.0029)	4.33e-08	0.276	0.0159 (0.0029)	6.79e-08
Novel	rs2274162	chr9:114425289:T:G	WHRN	0.229	0.020 (0.0034)	3.23e-09	0.228	0.0213 (0.0035)	8.47e-10
Novel	rs62576340	chr9:134373515:A:G	RXRA	0.178	0.0258 (0.0039)	4.43e-11	0.178	0.0261 (0.004)	4.16e-11
Novel	rs10867084	chr9:137880269:C:T	CACNA1B	0.489	0.0157 (0.0026)	2.24e-09	0.486	0.0159 (0.0027)	2.23e-09
Novel	rs10995311	chr10:62805174:G:C	ADO	0.44	0.0232 (0.0027)	4.64e-18	0.44	0.0234 (0.0027)	2.14e-18
Novel	rs10822156	chr10:63320967:C:T	NRBF2	0.48	0.0994 (0.0027)	7.03e-300	0.48	0.0998 (0.0028)	7.14e-288
Novel	rs7092153	chr10:65494502:A:G	LRRTM3	0.415	0.0444 (0.0028)	1.11e-58	0.412	0.0442 (0.0028)	1.84e-56
Novel	rs11827024	chr11:10243526:C:A	SBF2	0.486	-0.0163 (0.0027)	2.38e-09	0.491	-0.0183 (0.0028)	5.5e-11
Novel	rs9704692	chr11:10344482:T:C	AMPD3	0.465	-0.0171 (0.0028)	1.57e-09	0.466	-0.0173 (0.0028)	1.19e-09
Novel	rs6487369	chr12:24017085:A:G	SOX5	0.413	-0.0163 (0.0027)	1.83e-09	0.413	-0.0163 (0.0027)	1.83e-09
Novel	rs144998814	chr12:99826727:C:T	ANKS1B	0.0074	-0.133 (0.0162)	2.34e-16	0.0074	-0.133 (0.0162)	2.34e-16
Novel	rs2393776	chr12:120986603:G:A	HNF1A	0.382	-0.0239 (0.0028)	5.85e-18	0.376	-0.0239 (0.0028)	3.62e-17
Novel	rs17764243	chr14:69497596:T:A	PLEKHD1	0.263	0.0169 (0.003)	1.16e-08	0.263	0.0171 (0.003)	9.63e-09
Novel	rs7143025	chr14:100330863:A:T	SLC25A47	0.268	0.0252 (0.0034)	8.78e-14	0.269	0.0249 (0.0034)	2.81e-13
Novel	rs3976	chr17:1749797:A:G	SERPINF2	0.232	0.0297 (0.0032)	1.7e-20	0.228	0.0292 (0.0033)	2.73e-19
Novel	rs4151121	chr17:7438975:G:A	FGF11	0.369	0.108 (0.0027)	<1E-300	0.373	0.1104 (0.0028)	<1E-300
Novel	rs8079769	chr17:9685138:A:G	USP43	0.25	-0.022 (0.0032)	5.22e-12	0.241	-0.0214 (0.0033)	4.71e-11
Novel	rs72827832	chr17:48329746:A:C	SKAP1	0.232	-0.0184 (0.0032)	1.44e-08	0.235	-0.0188 (0.0033)	8.92e-09
Novel	rs7242706	chr18:52809677:T:C	DCC	0.208	-0.0172 (0.0032)	4.76e-08	0.209	-0.0168 (0.0032)	1.49e-07
Novel	rs8103923	chr19:45899125:G:A	MYPOP	0.126	0.0445 (0.0041)	2.06e-27	0.127	0.044 (0.0041)	1.97e-26
Novel	rs1800961	chr20:44413724:T:C	HNF4A	0.0336	-0.0465 (0.0071)	5.64e-11	0.0338	-0.0482 (0.0072)	2.11e-11
Novel	rs1807609	chr22:28735141:T:C	CHEK2	0.306	0.0238 (0.003)	7.38e-16	0.306	0.024 (0.003)	9.84e-16
Novel	rs186837196	chrX:28609550:C:T	IL1RAPL1	0.012	-0.11 (0.02)	3.8e-08	0.0117	-0.11 (0.02)	3.8e-08
Novel	rs140707533	chrX:54597955:A:G	GNL3L	0.077	-0.0237 (0.0038)	6.2e-10	0.077	-0.024 (0.0038)	3.9e-10
Novel	rs3126239	chrX:55572056:T:C	FOXR2	0.27	0.0229 (0.0023)	1.18e-23	0.267	0.0226 (0.0023)	1.74e-22
Novel	rs5947373	chrX:57855141:A:G	ZXDA	0.222	0.029 (0.0025)	5.63e-32	0.217	0.0286 (0.0025)	1.84e-30
Novel	rs144241561	chrX:58371467:T:C	ZXDA	0.0176	0.0508 (0.008)	1.99e-10	0.0176	0.0508 (0.008)	1.99e-10
Novel	rs140914450	chrX:62842906:G:A	SPIN4	0.074	-0.037 (0.0039)	2.22e-21	0.0742	-0.037 (0.0039)	2.76e-21
Novel	rs144657889	chrX:65054561:A:G	ZC3H12B	0.0625	-0.0449 (0.0043)	1.2e-25	0.0627	-0.0449 (0.0043)	1.62e-25
Novel	rs5959746	chrX:80932286:A:G	BRWD3	0.38	0.0123 (0.0021)	6.71e-09	0.374	0.0121 (0.0021)	1.35e-08
Novel	rs138760647	chrX:90378879:T:A	TGIF2LX	0.0793	-0.0522 (0.0095)	3.83e-08	0.0793	-0.0522 (0.0095)	3.83e-08
Novel	rs17324524	chrX:134000394:C:T	GPC3	0.13	-0.0215 (0.003)	1.71e-12	0.122	-0.0209 (0.0031)	2.48e-11
Novel	rs5907415	chrX:143305456:T:A	SPANXN3	0.2411	-0.0514 (0.0088)	5.96e-09	0.241	-0.0514 (0.0088)	5.96e-09
Novel for Testosterone	rs41307927	chr1:28010776:C:T		0.0474	-0.0358 (0.0065)	4.24e-08	0.0474	-0.0358 (0.0065)	4.24e-08
Novel for Testosterone	rs2642438	chr1:220796686:A:G		0.296	-0.0196 (0.0031)	2.12e-10	0.297	-0.0199 (0.0031)	1.65e-10
Novel for Testosterone	rs6714780	chr2:26966195:A:G		0.0554	-0.0385 (0.0064)	2.2e-09
Novel for Testosterone	rs166007	chr5:62399020:T:C					0.25	0.0175 (0.0032)	3.43e-08
Novel for Testosterone	rs116483731	chr5:169588475:A:G		0.0087	0.0857 (0.0149)	8.51e-09	0.0088	0.0821 (0.0149)	3.9e-08
Novel for Testosterone	rs117995488	chr8:80158377:C:A		0.0421	-0.0394 (0.0064)	7.65e-10
Novel for Testosterone	rs6473223	chr8:80355920:T:C					0.344	-0.0225 (0.0029)	6.34e-15
Novel for Testosterone	rs11598250	chr10:92656764:C:G					0.237	-0.018 (0.0033)	3.25e-08
Novel for Testosterone	rs11191238	chr10:102193181:T:C		0.102	0.0235 (0.0041)	1.02e-08	0.103	0.0239 (0.0041)	6.81e-09
Novel for Testosterone	rs2255141	chr10:112174128:A:G		0.269	0.0177 (0.003)	5.68e-09
Novel for Testosterone	rs7096937	chr10:112190660:T:C					0.271	0.0168 (0.003)	1.85e-08
Novel for Testosterone	rs78744550	chr11:46928050:C:T		0.149	0.0235 (0.0037)	2.63e-10	0.144	0.0252 (0.0038)	4.23e-11
Novel for Testosterone	rs7945021	chr11:47490586:A:G		0.0557	-0.0336 (0.0057)	3.01e-09	0.0564	-0.0321 (0.0057)	2.12e-08
Novel for Testosterone	rs7943761	chr11:57298435:C:T		0.294	0.0164 (0.0028)	8.04e-09	0.293	0.0172 (0.0029)	2.98e-09
Novel for Testosterone	rs174529	chr11:61776489:C:T		0.372	-0.0155 (0.0027)	9.41e-09
Novel for Testosterone	rs174535	chr11:61783884:C:T					0.35	-0.0171 (0.003)	2.01e-08
Novel for Testosterone	rs9738393	chr12:53389392:A:C					0.168	-0.0212 (0.0039)	3.76e-08
Novel for Testosterone	rs2547020	chr12:69605153:T:C		0.342	-0.0158 (0.0028)	2.75e-08
Novel for Testosterone	rs72681698	chr14:50741023:C:T		0.0118	0.0701 (0.0127)	3.26e-08	0.0118	0.0701 (0.0127)	3.26e-08
Novel for Testosterone	rs148770227	chr15:44588585:T:C		0.0256	-0.0752 (0.0085)	7.84e-19	0.0256	-0.0752 (0.0085)	7.84e-19
Novel for Testosterone	rs12324089	chr15:64025657:G:A					0.409	-0.0152 (0.0028)	4.48e-08
Novel for Testosterone	rs35951728	chr15:66477591:G:C		0.494	-0.0191 (0.0027)	1.46e-12	0.492	-0.0186 (0.0027)	1.45e-11
Novel for Testosterone	rs4122352	chr16:15080714:A:G		0.294	0.0158 (0.0029)	3.27e-08
Novel for Testosterone	rs62031389	chr16:28333534:G:A		0.402	-0.0272 (0.0028)	3.22e-22
Novel for Testosterone	rs80170002	chr16:79677817:A:T					0.329	0.0177 (0.0029)	1.6e-09
Novel for Testosterone	rs4889014	chr16:79684556:C:G		0.38	0.0163 (0.0028)	6.18e-09
Novel for Testosterone	rs8066941	chr17:9685133:G:T					0.24	-0.0215 (0.0033)	3.66e-11
Novel for Testosterone	rs17669311	chr17:13933734:A:G					0.388	-0.0158 (0.0028)	1.09e-08
Novel for Testosterone	rs61449395	chr17:13938422:A:G		0.436	-0.0157 (0.0027)	4.43e-09
Novel for Testosterone	rs199502	chr17:46784981:A:G		0.209	0.0268 (0.0035)	1.92e-14	0.21	0.0278 (0.0036)	6.13e-15
Novel for Testosterone	rs11655657	chr17:49384149:G:A					0.299	0.0561 (0.0034)	4.64e-62
Novel for Testosterone	rs4092465	chr18:57413205:A:G		0.362	-0.0167 (0.0028)	1.46e-09	0.36	-0.0168 (0.0028)	1.3e-09
Novel for Testosterone	rs35601737	chr19:13109889:G:C		0.305	-0.0168 (0.0031)	4.56e-08
Novel for Testosterone	rs5751775	chr22:23924539:T:C		0.416	0.016 (0.0026)	1.5e-09	0.417	0.016 (0.0027)	2.21e-09
Novel for Testosterone	rs12860057	chrX:118594378:T:C		0.17	-0.015 (0.0027)	4.23e-08	0.17	-0.015 (0.0027)	4.23e-08
Reported	rs1571149	chr1:1538787:G:A					0.32	0.0171 (0.0031)	2.41e-08
Reported	rs3766177	chr1:1545968:C:T		0.272	0.0179 (0.0032)	1.86e-08
Reported	rs36086195	chr1:16184399:C:T		0.424	-0.018 (0.0028)	7.03e-11	0.421	-0.0178 (0.0028)	1.56e-10
Reported	rs114165349	chr1:26695422:C:G		0.0228	-0.132 (0.0089)	4.8e-50	0.0229	-0.132 (0.0089)	1.03e-49
Reported	rs41309280	chr1:27362323:T:C		0.0376	-0.0597 (0.0077)	1.04e-14	0.0377	-0.06 (0.0077)	8.6e-15
Reported	rs72634501	chr1:39085816:C:T		0.235	-0.0221 (0.0031)	1.23e-12	0.235	-0.022 (0.0031)	1.4e-12
Reported	rs61781371	chr1:39586436:G:C		0.224	-0.0281 (0.0033)	6.34e-18	0.226	-0.0281 (0.0033)	1.14e-17
Reported	rs184810849	chr1:61219709:C:G		0.0773	0.0414 (0.0054)	1.06e-14	0.0777	0.0409 (0.0054)	3e-14
Reported	rs12035604	chr1:65590369:C:T		0.257	0.0201 (0.0031)	1.09e-10	0.259	0.0197 (0.0032)	4.45e-10
Reported	rs79050605	chr1:92460405:G:T		0.195	-0.0269 (0.0034)	1.14e-15	0.197	-0.0278 (0.0034)	1.75e-16
Reported	rs2815416	chr1:93046378:T:A		0.193	-0.0228 (0.0033)	2.72e-12	0.195	-0.0234 (0.0033)	1.17e-12
Reported	rs1762509	chr1:107050337:A:G		0.341	0.0347 (0.0029)	3.13e-33	0.342	0.0343 (0.0029)	3.5e-32
Reported	rs267733	chr1:150986360:G:A		0.155	-0.0207 (0.0035)	2.91e-09	0.157	-0.0209 (0.0035)	2.72e-09
Reported	rs10908419	chr1:154595223:A:G		0.486	0.0174 (0.0026)	2.09e-11
Reported	rs7548889	chr1:154603137:T:C					0.298	-0.0201 (0.003)	2.17e-11
Reported	rs537115525	chr1:155602784:C:T		0.0542	0.0362 (0.0061)	3.75e-09	0.0543	0.0364 (0.0061)	3.27e-09
Reported	rs71519251	chr1:163282043:A:G		0.167	0.0242 (0.0038)	2.1e-10	0.169	0.0249 (0.0039)	1.07e-10
Reported	rs4889	chr1:204190659:C:G		0.248	0.0286 (0.0031)	4.34e-20	0.246	0.0297 (0.0032)	1.28e-20
Reported	rs10779612	chr1:214144657:G:A		0.254	0.0213 (0.0031)	1.38e-11
Reported	rs4669754	chr2:11587963:T:C		0.346	0.0151 (0.0027)	3.79e-08
Reported	rs6728072	chr2:20157864:T:C		0.447	0.0152 (0.0026)	8.42e-09	0.447	0.015 (0.0027)	1.87e-08
Reported	rs6714780	chr2:26966195:A:G					0.0554	-0.0385 (0.0064)	2.2e-09
Reported	rs1260326	chr2:27508073:T:C		0.387	-0.0546 (0.0028)	9.37e-87
Reported	rs780094	chr2:27518370:T:C					0.384	-0.0534 (0.0027)	8.64e-86
Reported	rs144966888	chr2:31102265:A:C		0.0181	0.0694 (0.011)	2.79e-10	0.0181	0.0694 (0.011)	2.79e-10
Reported	rs112881196	chr2:31757742:G:C		0.037	0.162 (0.0069)	1.22e-123	0.0371	0.162 (0.0069)	2.67e-123
Reported	rs72787511	chr2:32591022:C:G		0.0349	0.147 (0.007)	4.43e-98	0.0349	0.146 (0.007)	1.53e-97
Reported	rs112564689	chr2:33152162:G:C		0.0278	0.0719 (0.0083)	6.7e-18	0.0278	0.0719 (0.0083)	6.7e-18
Reported	rs6736913	chr2:42282878:A:G					0.0204	0.054 (0.0098)	3.94e-08
Reported	rs2176546	chr2:57929637:G:C		0.385	0.0177 (0.0031)	7.95e-09	0.384	0.0191 (0.0031)	1.27e-09
Reported	rs6546151	chr2:65449449:A:G		0.405	0.0146 (0.0026)	3.82e-08
Reported	rs6750410	chr2:70190598:G:A		0.0655	-0.041 (0.0055)	9.05e-14	0.0661	-0.0381 (0.0055)	6.4e-12
Reported	rs10184004	chr2:164651879:T:C					0.418	0.0161 (0.0027)	1.87e-09
Reported	rs6712203	chr2:164700808:T:C		0.382	0.016 (0.0027)	3.74e-09
Reported	rs6753693	chr2:176655367:A:G					0.431	-0.016 (0.0028)	7.89e-09
Reported	rs6760357	chr2:176662205:A:C		0.436	-0.0161 (0.0027)	4.74e-09
Reported	rs2222030	chr2:179629271:G:C					0.282	0.0193 (0.0032)	1.19e-09
Reported	rs6718154	chr2:179633196:T:C		0.282	0.0199 (0.0031)	2.63e-10
Reported	rs3732218	chr2:233718658:A:G		0.0921	-0.0458 (0.0049)	6.83e-21	0.0832	-0.0492 (0.0051)	8.8e-22
Reported	rs9849171	chr3:12581124:C:G		0.353	0.0158 (0.0028)	1.52e-08	0.357	0.0157 (0.0028)	3.61e-08
Reported	rs7610366	chr3:28769097:C:T		0.272	-0.0184 (0.003)	9.08e-10	0.271	-0.0185 (0.0031)	2.22e-09
Reported	rs35680956	chr3:61669806:T:C		0.121	-0.0241 (0.0039)	6.62e-10	0.122	-0.0242 (0.0039)	7.54e-10
Reported	rs11717262	chr3:107513864:A:C		0.0773	-0.0329 (0.0055)	1.59e-09	0.0779	-0.0324 (0.0055)	3.63e-09
Reported	rs645040	chr3:136207780:G:T		0.228	0.0381 (0.0031)	4.66e-34	0.227	0.0389 (0.0032)	9.7e-34
Reported	rs61790805	chr3:136722809:T:A		0.241	0.0313 (0.0033)	5.5e-22
Reported	rs35159729	chr3:136749661:A:G					0.242	0.0315 (0.0033)	1.71e-21
Reported	rs6766859	chr3:138336294:C:T		0.373	-0.0241 (0.0029)	3.16e-17	0.373	-0.0241 (0.0029)	3.16e-17
Reported	rs1369170	chr3:152376764:T:C		0.101	0.0289 (0.0041)	2.76e-12	0.102	0.0286 (0.0042)	8.13e-12
Reported	rs61762319	chr3:155084189:G:A		0.0276	0.0493 (0.0082)	1.68e-09	0.0279	0.0496 (0.0083)	1.9e-09
Reported	rs80204376	chr3:169735387:C:T		0.328	0.0167 (0.003)	1.63e-08
Reported	rs13069622	chr3:169737657:A:G					0.276	0.0175 (0.0031)	1.5e-08
Reported	rs4894419	chr3:172433046:G:T					0.446	0.0189 (0.0027)	1.34e-12
Reported	rs13108218	chr4:3442204:A:G		0.381	0.0352 (0.003)	1.28e-32	0.381	0.0352 (0.003)	1.28e-32
Reported	rs78627661	chr4:21949790:C:G		0.0988	0.0324 (0.0046)	1.39e-12	0.0998	0.0329 (0.0046)	1.02e-12
Reported	rs9884390	chr4:68507689:C:T		0.238	0.0523 (0.0034)	4.4e-54	0.238	0.0523 (0.0034)	4.4e-54
Reported	rs114488830	chr4:69190408:A:G		0.0801	0.0366 (0.0051)	4.64e-13
Reported	rs10032423	chr4:76219580:T:C		0.394	-0.0162 (0.0028)	6.52e-09	0.388	-0.0161 (0.0028)	1.19e-08
Reported	rs28529445	chr4:86611670:C:G		0.188	-0.022 (0.0038)	5.12e-09	0.191	-0.0228 (0.0039)	3.26e-09
Reported	rs7687658	chr4:87299357:G:A					0.431	-0.0316 (0.0028)	6.78e-30
Reported	rs1154401	chr4:99088587:G:C					0.339	0.0266 (0.0029)	5.05e-20
Reported	rs10017466	chr4:99134649:C:T		0.301	0.0275 (0.0029)	8.37e-21
Reported	rs188539658	chr4:102791095:T:C					0.0153	-0.0804 (0.011)	3.24e-13
Reported	rs114087689	chr4:103142880:T:C		0.0153	-0.0881 (0.0109)	5e-16
Reported	rs17289915	chr4:103569921:G:C					0.0121	-0.135 (0.0133)	1.83e-24
Reported	rs115260227	chr4:103853541:G:A		0.0121	-0.133 (0.0132)	5.65e-24
Reported	rs192776885	chr4:104326254:T:G					0.0066	-0.147 (0.0189)	7.65e-15
Reported	rs535305978	chr4:109321740:C:T		0.007	0.117 (0.0178)	4.08e-11	0.007	0.117 (0.0178)	4.08e-11
Reported	rs183087677	chr4:110002761:G:A		0.008	0.113 (0.0159)	1.26e-12	0.008	0.113 (0.0159)	1.26e-12
Reported	rs13138995	chr4:148066279:A:G		0.391	0.0158 (0.0027)	7.33e-09	0.391	0.0158 (0.0027)	7.33e-09
Reported	rs80138475	chr5:54009161:T:C		0.11	-0.0251 (0.0043)	7.03e-09	0.111	-0.0256 (0.0044)	5.62e-09
Reported	rs72774885	chr5:96504527:C:T		0.16	0.0209 (0.0037)	1.57e-08	0.162	0.021 (0.0037)	1.83e-08
Reported	rs329122	chr5:134528909:A:G		0.424	-0.0145 (0.0026)	4.09e-08	0.424	-0.0149 (0.0027)	2.42e-08
Reported	rs35118298	chr5:136313004:G:A		0.131	-0.0278 (0.0037)	7.48e-14
Reported	rs11956571	chr5:136336747:C:T					0.132	-0.0274 (0.0037)	2.55e-13
Reported	rs12719514	chr5:138487556:T:C					0.45	-0.0185 (0.0027)	5.15e-12
Reported	rs71587275	chr5:138487568:A:G		0.455	-0.0201 (0.0027)	1.88e-13
Reported	rs2923176	chr5:166513684:C:G		0.436	0.0165 (0.003)	4.07e-08
Reported	rs9393678	chr6:25945591:T:C		0.401	0.0164 (0.0026)	4.95e-10	0.402	0.0164 (0.0027)	1.29e-09
Reported	rs3131784	chr6:30936171:C:T		0.473	0.0228 (0.0027)	2.37e-17	0.479	0.0237 (0.0028)	6.88e-18
Reported	rs2844512	chr6:31441789:C:G					0.405	0.0153 (0.0027)	1.47e-08
Reported	rs2596459	chr6:31449763:G:T		0.411	0.0154 (0.0027)	1.33e-08
Reported	rs3096698	chr6:32139362:T:C					0.359	0.0223 (0.003)	6.82e-14
Reported	rs206768	chr6:32993610:G:A		0.365	0.0182 (0.0027)	1.02e-11	0.368	0.0172 (0.0027)	3.44e-10
Reported	rs6939861	chr6:41735303:A:G		0.265	-0.0225 (0.0031)	4.16e-13	0.265	-0.0225 (0.0031)	4.16e-13
Reported	rs2400075	chr6:104918249:A:G		0.323	-0.0339 (0.003)	3.94e-29	0.321	-0.033 (0.0031)	2.28e-26
Reported	rs9383605	chr6:152033426:T:A		0.306	-0.0177 (0.0031)	1.79e-08	0.298	-0.0176 (0.0032)	4.18e-08
Reported	rs696523	chr6:154055407:C:A		0.168	-0.0224 (0.0036)	7.23e-10	0.17	-0.0222 (0.0036)	1.19e-09
Reported	rs520829	chr6:160346873:G:T		0.476	0.0189 (0.0026)	3.33e-13	0.478	0.0198 (0.0027)	9.46e-14
Reported	rs9986829	chr7:14979634:G:A		0.491	-0.0396 (0.0029)	1.21e-42	0.492	-0.0396 (0.0029)	6.58e-42
Reported	rs1708302	chr7:28159058:T:C					0.496	0.0166 (0.0026)	3.2e-10
Reported	rs1513272	chr7:28160478:T:C		0.491	0.0166 (0.0026)	2.43e-10
Reported	rs1229492	chr7:81934806:T:C		0.275	0.0169 (0.0031)	3.24e-08	0.274	0.0173 (0.0031)	2.22e-08
Reported	rs6950023	chr7:98286323:T:G		0.188	-0.0515 (0.0035)	3.83e-49	0.185	-0.0517 (0.0035)	1.94e-48
Reported	rs76181418	chr7:100897340:T:G					0.181	0.021 (0.0034)	4.01e-10
Reported	rs13226502	chr7:100908761:T:C		0.174	0.0205 (0.0035)	3.33e-09
Reported	rs157935	chr7:130900794:G:T		0.305	0.016 (0.0029)	4.64e-08
Reported	rs115946508	chr7:150800408:A:C		0.109	0.0273 (0.004)	8.34e-12	0.11	0.0277 (0.004)	5.79e-12
Reported	rs4841133	chr8:9326154:A:G					0.0889	-0.032 (0.0048)	3.65e-11
Reported	rs1461729	chr8:9329732:A:G		0.1	-0.0308 (0.0046)	2.77e-11
Reported	rs7835492	chr8:21232006:C:T		0.147	0.0211 (0.0037)	1.08e-08	0.147	0.0213 (0.0037)	1.01e-08
Reported	rs7815496	chr8:38464089:T:C		0.399	-0.0177 (0.0027)	1.14e-10
Reported	rs881301	chr8:38474800:C:T					0.412	-0.0183 (0.0028)	4.69e-11
Reported	rs12543287	chr8:42476993:C:G		0.37	0.0201 (0.003)	2.99e-11	0.371	0.0203 (0.003)	1.85e-11
Reported	rs9297994	chr8:58479765:G:A		0.337	-0.0155 (0.0028)	4.48e-08
Reported	rs16939395	chr8:77000651:A:T		0.364	-0.0201 (0.0027)	1.32e-13	0.365	-0.0202 (0.0027)	1.78e-13
Reported	rs34955534	chr8:80798114:A:G		0.0953	-0.0324 (0.0042)	1.53e-14
Reported	rs1445566	chr8:80941070:G:A					0.214	-0.021 (0.0032)	2.93e-11
Reported	rs2721195	chr8:144451628:T:C		0.471	0.0203 (0.0027)	1.19e-13
Reported	rs11784118	chr8:144459595:G:A					0.468	0.0205 (0.0029)	7.73e-13
Reported	rs1570203	chr9:4120648:G:A		0.472	0.0166 (0.0028)	2.03e-09	0.472	0.0166 (0.0028)	2.03e-09
Reported	rs78710394	chr9:19045888:T:G		0.143	0.0232 (0.0041)	1.66e-08
Reported	rs62569143	chr9:74615307:A:G		0.341	0.0243 (0.0028)	7.86e-18	0.342	0.025 (0.0029)	4.99e-18
Reported	rs10868080	chr9:84011854:T:A		0.263	0.0321 (0.0031)	1.54e-25	0.258	0.0326 (0.0031)	1.97e-25
Reported	rs2090409	chr9:106204807:A:C		0.312	-0.025 (0.0029)	1.02e-17	0.314	-0.0255 (0.003)	9.57e-18
Reported	rs10982156	chr9:114325784:A:T		0.0727	0.0326 (0.0055)	2.45e-09
Reported	rs9697210	chr9:128706461:A:G		0.147	-0.0239 (0.0037)	1.15e-10	0.147	-0.0241 (0.0037)	1.21e-10
Reported	rs34835001	chr9:134377761:C:T		0.215	0.0218 (0.0032)	1.04e-11
Reported	rs74827952	chr10:5203233:A:G		0.153	-0.0447 (0.004)	1.31e-29
Reported	rs79717793	chr10:5220304:A:G					0.158	-0.0436 (0.0038)	9.29e-31
Reported	rs67907809	chr10:62078327:G:A		0.105	0.025 (0.0041)	9.49e-10	0.105	0.0251 (0.0041)	1.01e-09
Reported	rs10995311	chr10:62805174:G:C		0.44	0.0232 (0.0027)	4.64e-18
Reported	rs10822156	chr10:63320967:C:T		0.48	0.0994 (0.0027)	7.03e-300
Reported	rs35238519	chr10:63897141:G:A		0.0486	0.0386 (0.0062)	5.31e-10	0.0486	0.0386 (0.0062)	5.31e-10
Reported	rs34131245	chr10:64414795:A:C					0.0937	-0.0266 (0.0046)	6.56e-09
Reported	rs12780499	chr10:64461669:T:C		0.0943	-0.0272 (0.0045)	2.39e-09
Reported	rs7092153	chr10:65494502:A:G					0.412	0.0442 (0.0028)	1.84e-56
Reported	rs7912460	chr10:67842519:C:G		0.337	0.0181 (0.0028)	6.3e-11
Reported	rs10997841	chr10:67863423:G:A					0.33	0.0183 (0.0028)	6.94e-11
Reported	rs1782652	chr10:79314368:A:T		0.38	-0.0174 (0.003)	4.95e-09	0.38	-0.0174 (0.003)	4.95e-09
Reported	rs3802650	chr10:91817867:G:A		0.478	-0.0183 (0.0027)	1.76e-11	0.475	-0.0188 (0.0028)	9.73e-12
Reported	rs2862954	chr10:100152307:C:T		0.49	0.016 (0.0028)	6.08e-09	0.497	0.0168 (0.0028)	1.8e-09
Reported	rs12251735	chr10:119886263:A:G		0.203	-0.0184 (0.0034)	4.92e-08	0.206	-0.0196 (0.0034)	1.06e-08
Reported	rs112102288	chr10:133233161:C:A		0.0357	0.0416 (0.0076)	4.76e-08
Reported	rs11564722	chr11:2157100:T:C		0.24	0.0206 (0.0032)	1.44e-10	0.24	0.0206 (0.0032)	1.44e-10
Reported	rs10832570	chr11:16227964:G:A		0.396	-0.0215 (0.0027)	7.79e-16	0.392	-0.0213 (0.0027)	3.78e-15
Reported	rs1994721	chr11:29182984:A:G		0.15	-0.044 (0.0038)	3.02e-31	0.147	-0.0445 (0.0039)	1.99e-30
Reported	rs7943769	chr11:48064401:A:G		0.0875	-0.0263 (0.0046)	1.56e-08
Reported	rs11600061	chr11:48097205:A:G					0.148	-0.0207 (0.0036)	1.33e-08
Reported	rs7108289	chr11:48604869:C:G		0.188	-0.0224 (0.0038)	5.72e-09	0.179	-0.0239 (0.0039)	1.43e-09
Reported	rs663797	chr11:65785269:A:G		0.128	0.0285 (0.0039)	1.68e-13	0.11	0.029 (0.0041)	7.95e-13
Reported	rs631695	chr11:69468535:T:G		0.416	0.0239 (0.0028)	6.13e-18	0.416	0.0239 (0.0028)	1.18e-17
Reported	rs1872126	chr11:72684490:G:A		0.452	0.0149 (0.0027)	4.12e-08
Reported	rs12796488	chr11:94398391:A:C		0.173	-0.0313 (0.0035)	3.54e-19	0.174	-0.0318 (0.0035)	1.36e-19
Reported	rs478081	chr11:118731788:G:A					0.359	-0.0159 (0.0029)	2.99e-08
Reported	rs4936757	chr11:122882006:T:C		0.436	-0.0279 (0.0027)	6.45e-26
Reported	rs2370798	chr11:122895362:A:C					0.432	-0.0291 (0.0028)	1.51e-25
Reported	rs617325	chr11:125198984:A:G					0.307	0.0169 (0.003)	1.56e-08
Reported	rs634554	chr11:125200496:C:A		0.307	0.0167 (0.0029)	1.45e-08
Reported	rs56196860	chr12:2799164:A:C		0.0309	0.272 (0.0079)	6.16e-260	0.031	0.272 (0.0079)	3.37e-259
Reported	rs4149056	chr12:21178615:C:T		0.155	-0.0488 (0.0035)	1.25e-43	0.156	-0.049 (0.0035)	1.5e-43
Reported	rs6487369	chr12:24017085:A:G					0.413	-0.0163 (0.0027)	1.83e-09
Reported	rs74758151	chr12:25256135:G:A		0.0712	-0.0447 (0.0051)	3.34e-18	0.0717	-0.0448 (0.0052)	4.1e-18
Reported	rs10219559	chr12:50201662:T:C		0.416	-0.0204 (0.0029)	1.86e-12	0.423	-0.0211 (0.0029)	7.5e-13
Reported	rs2250752	chr12:50712308:C:A		0.34	-0.0238 (0.0029)	7.57e-17	0.345	-0.0245 (0.0029)	2.43e-17
Reported	rs540730	chr12:57413331:T:C					0.25	0.0295 (0.003)	1.48e-22
Reported	rs3741414	chr12:57450266:T:C		0.242	0.03 (0.003)	1.86e-23
Reported	rs2446770	chr12:65816841:C:T		0.105	-0.0292 (0.0041)	1.75e-12	0.1	-0.0301 (0.0043)	1.59e-12
Reported	rs73213276	chr12:93214014:T:C		0.132	-0.0237 (0.0038)	3.61e-10	0.132	-0.0239 (0.0038)	3.73e-10
Reported	rs61755050	chr12:100532530:C:T		0.0062	-0.179 (0.0165)	2.8e-27	0.0063	-0.181 (0.0166)	9.61e-28
Reported	rs3809272	chr12:111362454:A:G		0.302	-0.0202 (0.0028)	1.29e-12	0.303	-0.0208 (0.0029)	4.45e-13
Reported	rs7979473	chr12:120982457:A:G		0.388	-0.0242 (0.0028)	5.67e-18
Reported	rs1702332	chr12:124323016:T:A					0.211	-0.0206 (0.0035)	4.86e-09
Reported	rs8546	chr12:124324481:A:G		0.21	-0.0207 (0.0034)	1.71e-09
Reported	rs10848104	chr12:130464546:A:G		0.425	-0.0225 (0.0031)	3.62e-13	0.425	-0.0225 (0.0031)	3.62e-13
Reported	rs2038695	chr13:99906869:C:A		0.455	0.0161 (0.0027)	4.6e-09	0.452	0.0165 (0.0028)	3.16e-09
Reported	rs3742223	chr13:112070882:C:T		0.0964	-0.0289 (0.005)	7.76e-09	0.0964	-0.0289 (0.005)	7.76e-09
Reported	rs191093518	chr14:23232292:A:G		0.191	0.0254 (0.0035)	5.54e-13
Reported	rs71413975	chr14:23254202:G:T					0.193	0.027 (0.0036)	5.19e-14
Reported	rs72694393	chr14:24404987:T:G					0.483	-0.0169 (0.0027)	2.16e-10
Reported	rs36012880	chr14:24412780:C:T		0.476	-0.0167 (0.0026)	2.24e-10
Reported	rs72681869	chr14:50188639:C:G		0.0111	0.109 (0.0136)	1.05e-15	0.0111	0.109 (0.0136)	1.05e-15
Reported	rs1951114	chr14:60455287:G:C					0.0844	0.0297 (0.0052)	1.49e-08
Reported	rs77569835	chr14:60473720:C:T		0.119	0.0271 (0.0047)	8.34e-09
Reported	rs2239222	chr14:72545177:G:A		0.353	0.0179 (0.0029)	3.92e-10	0.349	0.0186 (0.0029)	1.54e-10
Reported	rs17782076	chr14:73638816:C:T		0.345	-0.0167 (0.0028)	1.34e-09
Reported	rs8016626	chr14:73641646:G:A					0.346	-0.0171 (0.0028)	8.11e-10
Reported	rs1812755	chr14:89541293:C:T					0.196	-0.0181 (0.0033)	4.59e-08
Reported	rs28929474	chr14:94378610:T:C		0.0191	0.216 (0.0103)	8.7e-98	0.0191	0.215 (0.0103)	2.71e-97
Reported	rs45490496	chr14:104806341:A:T		0.389	0.0192 (0.0028)	6.93e-12	0.386	0.0186 (0.0028)	3.82e-11
Reported	rs7171945	chr15:40575978:A:G					0.147	0.0213 (0.0039)	3.71e-08
Reported	rs7161938	chr15:40616498:C:T		0.14	0.0203 (0.0036)	2.36e-08
Reported	rs184334219	chr15:42429647:A:G		0.0211	-0.0579 (0.0093)	4.84e-10	0.0212	-0.0573 (0.0093)	8.11e-10
Reported	rs143875230	chr15:42986528:A:G		0.0254	-0.0828 (0.0084)	1.03e-22	0.0255	-0.0827 (0.0085)	1.32e-22
Reported	rs55707100	chr15:43528519:T:C		0.0256	-0.0941 (0.0083)	7.99e-30	0.0257	-0.0941 (0.0083)	1.13e-29
Reported	rs144637338	chr15:44083726:C:T		0.0251	-0.0899 (0.0084)	9.42e-27	0.0252	-0.0898 (0.0084)	1.48e-26
Reported	rs12901379	chr15:50692447:G:A		0.265	0.0174 (0.0031)	3.2e-08
Reported	rs12911753	chr15:50719205:G:A					0.128	0.0217 (0.0038)	1.21e-08
Reported	rs4775935	chr15:51227079:T:G		0.346	0.0278 (0.0028)	5.59e-23	0.349	0.028 (0.0029)	1.86e-22
Reported	rs140905622	chr15:52364294:G:A		0.0019	-0.257 (0.0379)	1.18e-11	0.0019	-0.257 (0.0379)	1.18e-11
Reported	rs7161750	chr15:52871585:C:A		0.102	-0.0392 (0.004)	8.78e-23	0.102	-0.0397 (0.0041)	2.2e-22
Reported	rs79391862	chr15:53447229:C:A		0.0315	-0.115 (0.0097)	4.88e-32	0.0316	-0.116 (0.0098)	1.89e-32
Reported	rs11633061	chr15:57195995:A:C		0.477	-0.0176 (0.003)	4.82e-09	0.476	-0.0182 (0.003)	2.15e-09
Reported	rs56187480	chr15:63497280:A:G		0.346	-0.0267 (0.0029)	1.04e-20	0.347	-0.0267 (0.0029)	2.43e-20
Reported	rs7182912	chr15:88495581:T:G		0.204	-0.0245 (0.0034)	7.44e-13	0.196	-0.0253 (0.0035)	4.07e-13
Reported	rs8023580	chr15:96165062:C:T		0.274	0.043 (0.0029)	3.83e-49	0.274	0.0429 (0.003)	1.02e-47
Reported	rs2279408	chr16:4608583:G:A		0.209	-0.0209 (0.0035)	2.19e-09	0.2	-0.0208 (0.0036)	4.96e-09
Reported	rs2764772	chr16:20049331:A:T		0.328	0.0247 (0.0028)	7.5e-19	0.329	0.0248 (0.0028)	9.21e-19
Reported	rs33957528	chr16:28296619:T:C					0.423	0.0202 (0.0027)	6.27e-14
Reported	rs11860513	chr16:28814099:T:C					0.41	-0.0301 (0.0028)	5e-27
Reported	rs12928404	chr16:28835925:C:T		0.41	-0.0286 (0.0027)	7.24e-27
Reported	rs62622830	chr16:30759629:C:T					0.225	0.0176 (0.0031)	2.06e-08
Reported	rs72799321	chr16:30863509:T:G		0.223	0.0178 (0.0031)	1.17e-08
Reported	rs9930333	chr16:53766065:G:T		0.424	-0.0201 (0.003)	1.23e-11	0.425	-0.0208 (0.0031)	1.07e-11
Reported	rs246192	chr16:58510391:G:C		0.469	0.0152 (0.0028)	3.52e-08
Reported	rs200540657	chr16:82090933:G:T		0.0009	-0.284 (0.0516)	3.66e-08	0.0009	-0.284 (0.0516)	3.66e-08
Reported	rs4782568	chr16:83946924:G:C		0.452	0.0247 (0.0029)	8.33e-18	0.452	0.0247 (0.0029)	8.33e-18
Reported	rs11117325	chr16:87973536:C:G		0.484	-0.0255 (0.0029)	9.71e-19	0.494	-0.0251 (0.0029)	8.84e-18
Reported	rs2070863	chr17:1745208:T:C					0.222	0.0313 (0.0035)	1.66e-19
Reported	rs4151121	chr17:7438975:G:A					0.373	0.11 (0.0028)	0
Reported	rs62623385	chr17:7944519:T:A		0.035	-0.104 (0.0072)	1.23e-47	0.0351	-0.105 (0.0072)	1.09e-47
Reported	rs781586121	chr17:8760705:T:C		0.0011	-0.278 (0.0464)	2.12e-09	0.0011	-0.278 (0.0464)	2.12e-09
Reported	rs854788	chr17:18128054:G:A		0.414	-0.0161 (0.0027)	3.36e-09	0.409	-0.0161 (0.0027)	4.81e-09
Reported	rs147529200	chr17:29690337:A:G		0.0893	-0.0284 (0.0043)	4.71e-11	0.0893	-0.0289 (0.0043)	2.65e-11
Reported	rs2952983	chr17:31143270:G:C					0.293	-0.0277 (0.0029)	2.1e-21
Reported	rs59015798	chr17:31253864:A:G		0.296	-0.0269 (0.0028)	3.82e-21
Reported	rs645692	chr17:42549055:T:C		0.289	-0.0198 (0.003)	4.61e-11
Reported	rs34138141	chr17:42629543:T:G					0.284	-0.0207 (0.0032)	9.08e-11
Reported	rs2301597	chr17:45095905:T:C		0.43	-0.0157 (0.0028)	3.51e-08	0.423	-0.0161 (0.0029)	3.53e-08
Reported	rs78803763	chr17:45714039:A:C		0.221	0.0296 (0.0036)	4.34e-16	0.224	0.0291 (0.0037)	2.31e-15
Reported	rs41490145	chr17:46256922:G:C		0.219	0.027 (0.0035)	2.07e-14	0.222	0.0265 (0.0036)	8.55e-14
Reported	rs6503796	chr17:47687883:T:C					0.438	0.016 (0.0028)	1.17e-08
Reported	rs28394864	chr17:49373413:A:G		0.451	-0.0462 (0.0028)	7.31e-63
Reported	rs2279161	chr17:75261749:C:T		0.17	0.0226 (0.0039)	6.42e-09	0.168	0.0243 (0.0039)	7.46e-10
Reported	rs9900933	chr17:75805073:C:T		0.348	0.0174 (0.0029)	1.51e-09	0.346	0.0175 (0.0029)	2.6e-09
Reported	rs2871647	chr17:78141396:G:T		0.107	0.0237 (0.0043)	2.99e-08	0.106	0.0239 (0.0043)	3.82e-08
Reported	rs11657440	chr17:81513660:C:T		0.416	-0.016 (0.0028)	6.02e-09	0.42	-0.0164 (0.0028)	5.59e-09
Reported	rs184450074	chr17:83079839:A:C		0.105	-0.0423 (0.0078)	4.7e-08	0.105	-0.0423 (0.0078)	4.7e-08
Reported	rs2668776	chr18:47223994:C:T		0.468	0.0214 (0.0026)	2.11e-16	0.468	0.0215 (0.0027)	5.02e-16
Reported	rs1736176	chr19:2790396:A:G		0.29	0.0305 (0.003)	4.21e-24
Reported	rs1624295	chr19:2792036:A:G					0.299	0.0305 (0.003)	3.48e-24
Reported	rs36014207	chr19:14061916:T:C		0.415	-0.0177 (0.0028)	2.65e-10	0.415	-0.0177 (0.0028)	2.65e-10
Reported	rs146497684	chr19:17235632:T:A		0.0295	0.113 (0.0086)	1.44e-39	0.0295	0.113 (0.0086)	1.44e-39
Reported	rs56252442	chr19:18118398:T:G		0.25	-0.0173 (0.0031)	2.38e-08
Reported	rs35824797	chr19:19345455:T:C		0.0807	-0.036 (0.0048)	5.57e-14	0.0795	-0.0381 (0.0049)	7.46e-15
Reported	rs1688031	chr19:35065736:T:C		0.147	-0.0371 (0.004)	2.93e-20	0.141	-0.0382 (0.0041)	1.08e-20
Reported	rs34255979	chr19:45881572:T:C					0.114	0.042 (0.0039)	1.7e-26
Reported	rs111981233	chr19:49513222:G:T		0.0775	0.0445 (0.005)	9.64e-19
Reported	rs1129459	chr19:49543180:T:C					0.0745	0.0461 (0.0054)	1.96e-17
Reported	rs2744426	chr20:8963995:C:T					0.414	0.0154 (0.0028)	4.04e-08
Reported	rs6029630	chr20:41330209:T:C		0.402	0.0215 (0.0026)	4.1e-16	0.398	0.0216 (0.0027)	1.09e-15
Reported	rs1800961	chr20:44413724:T:C					0.0338	-0.0482 (0.0072)	2.11e-11
Reported	rs2427533	chr20:63734514:T:C					0.251	0.0171 (0.0031)	3.48e-08
Reported	rs5762528	chr22:28227376:A:C		0.485	-0.0153 (0.0027)	1.4e-08
Reported	rs134179	chr22:28233427:T:C					0.264	0.0185 (0.0031)	3.12e-09
Reported	rs1807609	chr22:28735141:T:C					0.306	0.024 (0.003)	9.84e-16
Reported	rs5749082	chr22:30374614:T:A		0.289	0.0173 (0.003)	8.41e-09	0.291	0.0171 (0.003)	1.53e-08
Reported	rs738409	chr22:43928847:G:C		0.218	0.0453 (0.0033)	1.66e-43	0.219	0.0448 (0.0033)	1.21e-41
Reported	rs11703376	chr22:49282787:T:C					0.265	0.0306 (0.0031)	2.01e-23
Reported	rs8136272	chr22:49282856:T:A		0.265	0.0305 (0.003)	1.46e-23
Reported	rs5933688	chrX:8912639:G:A		0.271	0.0912 (0.0023)	0	0.272	0.0908 (0.0023)	0
Reported	rs149536248	chrX:11302772:C:T					0.0545	0.0272 (0.0045)	1.44e-09
Reported	rs150568503	chrX:11312699:G:T		0.0613	0.027 (0.0045)	1.74e-09
Reported	rs145154811	chrX:50489180:C:T		0.282	-0.013 (0.0023)	1.29e-08
Reported	rs5961196	chrX:50498174:C:T					0.287	-0.0125 (0.0023)	3.27e-08
Reported	rs2375630	chrX:56238551:C:A		0.238	0.0286 (0.0024)	1.25e-32
Reported	rs1033565	chrX:56265083:T:G					0.239	0.0282 (0.0024)	8.12e-32
Reported	rs5960204	chrX:56739611:A:G		0.23	0.0312 (0.0024)	6.38e-38
Reported	rs4826503	chrX:56768044:C:G					0.227	0.0312 (0.0025)	1.06e-36
Reported	rs2213509	chrX:57268334:C:A		0.232	0.0313 (0.0025)	2.59e-35	0.225	0.031 (0.0026)	1.2e-33
Reported	rs140105131	chrX:63823672:G:T		0.0646	-0.0394 (0.0042)	4.31e-21	0.0649	-0.0393 (0.0042)	6.58e-21
Reported	rs146112277	chrX:64535564:A:C		0.0628	-0.043 (0.0042)	9.8e-25	0.0631	-0.0429 (0.0042)	1.89e-24
Reported	rs146116365	chrX:66084953:T:A		0.104	-0.0464 (0.0033)	5.46e-44	0.104	-0.0463 (0.0034)	2.48e-43
Reported	rs73221531	chrX:66633715:T:C		0.122	-0.0516 (0.0031)	2.68e-62	0.123	-0.0511 (0.0031)	2.47e-60
Reported	rs140588487	chrX:67167234:T:C		0.0772	-0.0601 (0.0038)	2.69e-56	0.0775	-0.0594 (0.0038)	2.25e-54
Reported	rs147181229	chrX:67677010:A:G		0.0785	-0.06 (0.0038)	4.15e-57	0.0788	-0.0593 (0.0038)	3.97e-55
Reported	rs7052964	chrX:68183881:G:T		0.188	-0.0406 (0.0026)	2.61e-53	0.188	-0.0406 (0.0026)	2.61e-53
Reported	rs113774408	chrX:71160266:C:G		0.0606	-0.0547 (0.0096)	1.39e-08	0.0606	-0.0547 (0.0096)	1.39e-08
Reported	rs72630041	chrX:72179488:G:A		0.192	0.0177 (0.0026)	1.23e-11	0.193	0.0177 (0.0026)	1.66e-11
Reported	rs5942972	chrX:110573322:T:C		0.392	0.06 (0.0021)	9.78e-186
Reported	rs2226123	chrX:110586513:T:A					0.392	0.0601 (0.0021)	2.36e-181
Reported	rs7065171	chrX:134549560:C:G		0.352	-0.0176 (0.0022)	3.19e-16	0.352	-0.0176 (0.0022)	3.19e-16
Reported	rs11796861	chrX:147353818:A:C		0.326	-0.0161 (0.0022)	1.01e-13	0.327	-0.0162 (0.0022)	1.31e-13

[truncated: 15 more sheets: Supp. Table 11, Supp. Table 12, Supp. Table 13, Supp. Table 14, Supp. Table 15, Supp. Table 16, Supp. Table 17, Supp. Table 18, Supp. Table 19, Supp. Table 20, Supp. Table 21, Supp. Table 22, Supp. Table 23, Supp. Table 24, Supp. Table 25]
